# Supplementary material for: Metabolic modeling reveals a multi-level deregulation of host-microbiome metabolic networks in IBD
Source: Nat Commun. 2025 Jun 2;16:5120. doi: 10.1038/s41467-025-60233-2 (PMC12130198; doi:10.1038/s41467-025-60233-2)
Supplement: Supplementary file 3 — Supplementary Data 1-10, 13-19 [file 41467_2025_60233_MOESM3_ESM.zip]

Archive with 7 entries (7 files):
- Supplementary Data.xlsx
- Supplementary Data 11_HBMayoBiopsyNetwork.html
- Supplementary Data 12_HBMayoBloodNetwork.html
- Supplementary Data 20_ResponseBiopsyNetwork.html
- Supplementary Data 21_ResponseBloodNetwork.html
- Supplementary Data 22_RemissionBiopsyNetwork.html
- Supplementary Data 23_RemissionBloodNetwork.html
