# Supplementary material for: Metabolic modeling reveals a multi-level deregulation of host-microbiome metabolic networks in IBD
Source: Nat Commun. 2025 Jun 2;16:5120. doi: 10.1038/s41467-025-60233-2 (PMC12130198; doi:10.1038/s41467-025-60233-2)
Supplement: Supplementary file 3 — Supplementary Data 1-10, 13-19 [file 41467_2025_60233_MOESM3_ESM.zip › Supplementary Data.xlsx]

## Sheet: DatS1_Statistics_BacArenaFlux
# Supplementary Data 1: List of statistical parameters from linear mixed effect models associating reaction flux predicted by BacArena with disease activity score. n = 565, multiple testing adjustments via Benjamini-Hochberg-correction.
rxn_id	cpd	Coef	rxn	Estimate	Std. Error	df	t value	Pr(>|t|)	padj	name	name_rxn	definition	name_pwy	pathway
DM_cpd01042	cpd01042	flux	DM_cpd01042_c0	-0.145643	0.137893	443.946	-1.05621	0.291449	0.535989	p-Cresol	NA	NA	NA	NA
EX_cpd00001	cpd00001	flux	EX_cpd00001_e0	-0.455543	0.123786	430.544	-3.68009	0.000262728	0.00639883	H2O	NA	NA	NA	NA
EX_cpd00011	cpd00011	flux	EX_cpd00011_e0	-0.153856	0.156329	455.294	-0.984181	0.325549	0.568917	CO2	NA	NA	NA	NA
EX_cpd00013	cpd00013	flux	EX_cpd00013_e0	-0.0676824	0.127061	442.763	-0.532676	0.594525	0.777456	NH3	NA	NA	NA	NA
EX_cpd00023	cpd00023	flux	EX_cpd00023_e0	-0.0945034	0.130885	442.149	-0.722033	0.470656	0.690455	L-Glutamate	NA	NA	NA	NA
EX_cpd00024	cpd00024	flux	EX_cpd00024_e0	-0.197164	0.146514	451.411	-1.3457	0.179074	0.408503	2-Oxoglutarate	NA	NA	NA	NA
EX_cpd00027	cpd00027	flux	EX_cpd00027_e0	-0.0804461	0.127982	431.094	-0.628575	0.52996	0.742052	D-Glucose	NA	NA	NA	NA
EX_cpd00028	cpd00028	flux	EX_cpd00028_e0	-0.182236	0.111654	419.293	-1.63215	0.1034	0.295866	Heme	NA	NA	NA	NA
EX_cpd00029	cpd00029	flux	EX_cpd00029_e0	0.164862	0.14781	444.019	1.11537	0.265297	0.510005	Acetate	NA	NA	NA	NA
EX_cpd00033	cpd00033	flux	EX_cpd00033_e0	-0.140725	0.132686	439.406	-1.06059	0.28946	0.534662	Glycine	NA	NA	NA	NA
EX_cpd00035	cpd00035	flux	EX_cpd00035_e0	-0.375556	0.142401	432.352	-2.63731	0.00865776	0.0658445	L-Alanine	NA	NA	NA	NA
EX_cpd00041	cpd00041	flux	EX_cpd00041_e0	0.141521	0.133145	437.341	1.06291	0.288409	0.534662	L-Aspartate	NA	NA	NA	NA
EX_cpd00047	cpd00047	flux	EX_cpd00047_e0	0.0821886	0.139468	440.796	0.589302	0.555961	0.748475	Formate	NA	NA	NA	NA
EX_cpd00053	cpd00053	flux	EX_cpd00053_e0	0.359302	0.192188	447.419	1.86953	0.0622015	0.225643	L-Glutamine	NA	NA	NA	NA
EX_cpd00054	cpd00054	flux	EX_cpd00054_e0	0.0420893	0.139425	446.536	0.301877	0.762886	0.869149	L-Serine	NA	NA	NA	NA
EX_cpd00060	cpd00060	flux	EX_cpd00060_e0	-0.317019	0.139584	453.548	-2.27117	0.0236044	0.128711	L-Methionine	NA	NA	NA	NA
EX_cpd00064	cpd00064	flux	EX_cpd00064_e0	-0.0443741	0.132659	450.298	-0.334498	0.73816	0.850831	Ornithine	NA	NA	NA	NA
EX_cpd00066	cpd00066	flux	EX_cpd00066_e0	-0.0161675	0.167919	461.196	-0.0962817	0.923339	0.95357	L-Phenylalanine	NA	NA	NA	NA
EX_cpd00067	cpd00067	flux	EX_cpd00067_e0	0.197363	0.128992	438.148	1.53004	0.126729	0.325715	H+	NA	NA	NA	NA
EX_cpd00071	cpd00071	flux	EX_cpd00071_e0	0.272258	0.14777	449.844	1.84244	0.0660681	0.2338	Acetaldehyde	NA	NA	NA	NA
EX_cpd00073	cpd00073	flux	EX_cpd00073_e0	-0.229472	0.141699	448.615	-1.61943	0.106057	0.299517	Urea	NA	NA	NA	NA
EX_cpd00076	cpd00076	flux	EX_cpd00076_e0	0.0760218	0.134078	436.326	0.566997	0.571008	0.761636	Sucrose	NA	NA	NA	NA
EX_cpd00082	cpd00082	flux	EX_cpd00082_e0	0.275769	0.128013	432.404	2.15424	0.0317736	0.155637	D-Fructose	NA	NA	NA	NA
EX_cpd00092	cpd00092	flux	EX_cpd00092_e0	-0.237688	0.150029	440.421	-1.58428	0.113848	0.310299	Uracil	NA	NA	NA	NA
EX_cpd00100	cpd00100	flux	EX_cpd00100_e0	-0.173745	0.122712	440.031	-1.41587	0.157521	0.375548	Glycerol	NA	NA	NA	NA
EX_cpd00105	cpd00105	flux	EX_cpd00105_e0	0.105236	0.159044	459.513	0.661682	0.508507	0.723404	D-Ribose	NA	NA	NA	NA
EX_cpd00106	cpd00106	flux	EX_cpd00106_e0	0.16917	0.177245	453.482	0.954443	0.340368	0.583817	Fumarate	NA	NA	NA	NA
EX_cpd00107	cpd00107	flux	EX_cpd00107_e0	-0.213004	0.140512	449.449	-1.51592	0.130243	0.330177	L-Leucine	NA	NA	NA	NA
EX_cpd00108	cpd00108	flux	EX_cpd00108_e0	0.384943	0.225144	442.32	1.70977	0.0880106	0.277473	Galactose	NA	NA	NA	NA
EX_cpd00119	cpd00119	flux	EX_cpd00119_e0	0.05624	0.13939	448.673	0.403473	0.686793	0.824722	L-Histidine	NA	NA	NA	NA
EX_cpd00122	cpd00122	flux	EX_cpd00122_e0	0.0837353	0.157977	450.606	0.530048	0.59634	0.777483	N-Acetyl-D-glucosamine	NA	NA	NA	NA
EX_cpd00130	cpd00130	flux	EX_cpd00130_e0	-0.0541575	0.157678	444.162	-0.34347	0.731408	0.850041	L-Malate	NA	NA	NA	NA
EX_cpd00133	cpd00133	flux	EX_cpd00133_e0	-0.315726	0.115986	426.355	-2.72211	0.00675255	0.0548663	Nicotinamide	NA	NA	NA	NA
EX_cpd00135	cpd00135	flux	EX_cpd00135_e0	-0.499927	0.132353	451.403	-3.77722	0.000179815	0.00472422	Homocysteine	NA	NA	NA	NA
EX_cpd00139	cpd00139	flux	EX_cpd00139_e0	-0.305666	0.142886	437.932	-2.13923	0.0329695	0.157926	Glycolate	NA	NA	NA	NA
EX_cpd00154	cpd00154	flux	EX_cpd00154_e0	0.156537	0.122675	432.262	1.27603	0.202629	0.432495	Xylose	NA	NA	NA	NA
EX_cpd00156	cpd00156	flux	EX_cpd00156_e0	-0.236411	0.163733	448.296	-1.44388	0.14947	0.365407	L-Valine	NA	NA	NA	NA
EX_cpd00159	cpd00159	flux	EX_cpd00159_e0	0.212459	0.112175	423.519	1.89399	0.0589077	0.220142	L-Lactate	NA	NA	NA	NA
EX_cpd00161	cpd00161	flux	EX_cpd00161_e0	0.151661	0.129348	437.073	1.1725	0.241635	0.492936	L-Threonine	NA	NA	NA	NA
EX_cpd00179	cpd00179	flux	EX_cpd00179_e0	0.319734	0.137768	435.172	2.32081	0.0207584	0.117631	Maltose	NA	NA	NA	NA
EX_cpd00182	cpd00182	flux	EX_cpd00182_e0	0.280857	0.135996	440.143	2.06518	0.0394907	0.177401	Adenosine	NA	NA	NA	NA
EX_cpd00184	cpd00184	flux	EX_cpd00184_e0	-0.0876525	0.140267	444.843	-0.624896	0.53236	0.742052	Thymidine	NA	NA	NA	NA
EX_cpd00204	cpd00204	flux	EX_cpd00204_e0	0.0273536	0.125426	431.28	0.218086	0.827465	0.909268	CO	NA	NA	NA	NA
EX_cpd00208	cpd00208	flux	EX_cpd00208_e0	0.0651117	0.172108	447.025	0.378319	0.705373	0.835462	LACT	NA	NA	NA	NA
EX_cpd00216	cpd00216	flux	EX_cpd00216_e0	0.175508	0.203924	460.88	0.860654	0.389876	0.626633	Chorismate	NA	NA	NA	NA
EX_cpd00218	cpd00218	flux	EX_cpd00218_e0	-0.0844546	0.119608	426.361	-0.706096	0.480514	0.700178	Niacin	NA	NA	NA	NA
EX_cpd00220	cpd00220	flux	EX_cpd00220_e0	0.0740944	0.145255	444.748	0.510099	0.610235	0.780345	Riboflavin	NA	NA	NA	NA
EX_cpd00221	cpd00221	flux	EX_cpd00221_e0	0.00849121	0.131926	437.481	0.0643632	0.94871	0.969967	D-Lactate	NA	NA	NA	NA
EX_cpd00224	cpd00224	flux	EX_cpd00224_e0	0.306655	0.127672	443.238	2.40191	0.0167205	0.100672	L-Arabinose	NA	NA	NA	NA
EX_cpd00229	cpd00229	flux	EX_cpd00229_e0	-0.29607	0.125492	430.338	-2.35927	0.0187566	0.108413	Glycolaldehyde	NA	NA	NA	NA
EX_cpd00232	cpd00232	flux	EX_cpd00232_e0	0.284635	0.141128	435.887	2.01686	0.0443232	0.182991	Neu5Ac	NA	NA	NA	NA
EX_cpd00239	cpd00239	flux	EX_cpd00239_e0	0.354539	0.132292	437.848	2.67997	0.00764054	0.0596402	H2S	NA	NA	NA	NA
EX_cpd00246	cpd00246	flux	EX_cpd00246_e0	-0.593889	0.140316	446.398	-4.23253	2.80651e-05	0.00121662	Inosine	NA	NA	NA	NA
EX_cpd00249	cpd00249	flux	EX_cpd00249_e0	-0.0655116	0.126207	432.329	-0.519081	0.60397	0.780345	Uridine	NA	NA	NA	NA
EX_cpd00264	cpd00264	flux	EX_cpd00264_e0	-0.0121374	0.120619	429.992	-0.100626	0.919894	0.95357	Spermidine	NA	NA	NA	NA
EX_cpd00280	cpd00280	flux	EX_cpd00280_e0	-0.191634	0.125331	437.905	-1.52903	0.12698	0.325715	D-Galacturonate	NA	NA	NA	NA
EX_cpd00305	cpd00305	flux	EX_cpd00305_e0	0.0865647	0.145721	439.712	0.594043	0.552789	0.748475	Thiamin	NA	NA	NA	NA
EX_cpd00306	cpd00306	flux	EX_cpd00306_e0	-0.124526	0.12706	429.787	-0.980055	0.32761	0.569215	Xylitol	NA	NA	NA	NA
EX_cpd00307	cpd00307	flux	EX_cpd00307_e0	-0.0696561	0.145756	452.029	-0.477895	0.632956	0.790739	Cytosine	NA	NA	NA	NA
EX_cpd00314	cpd00314	flux	EX_cpd00314_e0	-0.239231	0.125011	432.593	-1.91368	0.0563204	0.213231	D-Mannitol	NA	NA	NA	NA
EX_cpd00322	cpd00322	flux	EX_cpd00322_e0	-0.48425	0.15117	451.486	-3.20334	0.00145454	0.0200173	L-Isoleucine	NA	NA	NA	NA
EX_cpd00359	cpd00359	flux	EX_cpd00359_e0	0.437189	0.140541	447.274	3.11075	0.00198553	0.022815	indol	NA	NA	NA	NA
EX_cpd00363	cpd00363	flux	EX_cpd00363_e0	0.0133119	0.147797	436.749	0.0900687	0.928274	0.95357	Ethanol	NA	NA	NA	NA
EX_cpd00367	cpd00367	flux	EX_cpd00367_e0	0.102266	0.141482	449.005	0.722822	0.470166	0.690455	Cytidine	NA	NA	NA	NA
EX_cpd00371	cpd00371	flux	EX_cpd00371_e0	-0.183247	0.106604	418.892	-1.71895	0.0863631	0.274274	Propanal	NA	NA	NA	NA
EX_cpd00393	cpd00393	flux	EX_cpd00393_e0	0.356001	0.136736	436.25	2.60356	0.00954072	0.0701	Folate	NA	NA	NA	NA
EX_cpd00396	cpd00396	flux	EX_cpd00396_e0	0.470904	0.212345	448.054	2.21764	0.0270803	0.140591	L-Rhamnose	NA	NA	NA	NA
EX_cpd00453	cpd00453	flux	EX_cpd00453_e0	-0.224611	0.214665	450.246	-1.04633	0.295968	0.538465	1,2-Propanediol	NA	NA	NA	NA
EX_cpd00644	cpd00644	flux	EX_cpd00644_e0	0.258426	0.128638	431.334	2.00893	0.0451667	0.183997	PAN	NA	NA	NA	NA
EX_cpd00751	cpd00751	flux	EX_cpd00751_e0	-0.143386	0.202364	445.949	-0.708553	0.478972	0.700178	L-Fucose	NA	NA	NA	NA
EX_cpd00832	cpd00832	flux	EX_cpd00832_e0	0.229254	0.187021	451.725	1.22582	0.220904	0.459289	N-Acetyl-D-chondrosamine	NA	NA	NA	NA
EX_cpd01080	cpd01080	flux	EX_cpd01080_e0	-0.058301	0.120119	429.284	-0.485362	0.627667	0.788677	ocdca	NA	NA	NA	NA
EX_cpd01318	cpd01318	flux	EX_cpd01318_e0	0.25861	0.163699	443.962	1.57979	0.114868	0.31122	Glycocholate	NA	NA	NA	NA
EX_cpd01618	cpd01618	flux	EX_cpd01618_e0	-0.225872	0.148312	460.954	-1.52296	0.128455	0.326599	1,3-Propanediol	NA	NA	NA	NA
EX_cpd01981	cpd01981	flux	EX_cpd01981_e0	0.0727098	0.14383	450.387	0.505526	0.613437	0.781237	5-Methylthio-D-ribose	NA	NA	NA	NA
EX_cpd02227	cpd02227	flux	EX_cpd02227_e0	-0.0555314	0.150598	459.412	-0.368739	0.712492	0.840964	S-Ribosylhomocysteine	NA	NA	NA	NA
EX_cpd03091	cpd03091	flux	EX_cpd03091_e0	0.176183	0.117582	427.397	1.49839	0.13477	0.335763	5'-Deoxyadenosine	NA	NA	NA	NA
EX_cpd03846	cpd03846	flux	EX_cpd03846_e0	0.135813	0.158682	461.444	0.855883	0.392507	0.626633	octanoate	NA	NA	NA	NA
EX_cpd03847	cpd03847	flux	EX_cpd03847_e0	-0.0434825	0.111709	424.014	-0.38925	0.697287	0.830423	Myristic acid	NA	NA	NA	NA
EX_cpd11640	cpd11640	flux	EX_cpd11640_e0	0.42157	0.143337	458.376	2.94111	0.00343594	0.0330995	H2	NA	NA	NA	NA
EX_cpd15237	cpd15237	flux	EX_cpd15237_e0	-0.461738	0.186772	423.389	-2.47221	0.0138203	0.0914673	hexadecenoate	NA	NA	NA	NA
EX_cpd15298	cpd15298	flux	EX_cpd15298_e0	0.0384562	0.114232	425.294	0.336651	0.736546	0.850831	tetradecenoate	NA	NA	NA	NA
EX_cpd23430	cpd23430	flux	EX_cpd23430_e0	-0.0050576	0.142311	440.813	-0.0355391	0.971666	0.983004	isocholate	NA	NA	NA	NA
EX_cpd23431	cpd23431	flux	EX_cpd23431_e0	-0.123353	0.152587	456.434	-0.808413	0.419274	0.645822	3-dehydrocholate	NA	NA	NA	NA
EX_cpd90003	cpd90003	flux	EX_cpd90003_e0	0.114441	0.120458	429.458	0.950051	0.342621	0.585902	NA	NA	NA	NA	NA
EX_cpd90004	cpd90004	flux	EX_cpd90004_e0	0.07892	0.113288	423.753	0.696629	0.486417	0.705223	NA	NA	NA	NA	NA
EX_cpd90006	cpd90006	flux	EX_cpd90006_e0	0.153104	0.110785	419.839	1.38199	0.16771	0.392565	NA	NA	NA	NA	NA
EX_cpd90007	cpd90007	flux	EX_cpd90007_e0	-0.109803	0.111322	431.117	-0.986347	0.324516	0.568917	NA	NA	NA	NA	NA
EX_cpd90008	cpd90008	flux	EX_cpd90008_e0	-0.104848	0.111611	424.33	-0.939408	0.348056	0.58784	NA	NA	NA	NA	NA
rxn00001	rxn00001_c0	flux	rxn00001_c0	0.128467	0.106367	420.533	1.20777	0.227813	0.471394	NA	diphosphate phosphohydrolase	(1) H2O[0] + (1) PPi[0] => (2) Phosphate[0] + (1) H+[0]	(aminomethyl)phosphonate degradation;glyphosate degradation III	|PWY-7805|;|PWY-7807|
rxn00022	rxn00022_c0	flux	rxn00022_c0	-0.152259	0.11319	424.785	-1.34516	0.179291	0.408503	NA	maltose glucohydrolase	(1) H2O[0] + (1) Maltose[0] => (2) D-Glucose[0]	glycogen degradation I;starch degradation I	|GLYCOCAT-PWY|;|PWY-842|
rxn00048	rxn00048_c0	flux	rxn00048_c0	-0.171958	0.137034	439.815	-1.25485	0.210198	0.443411	NA	6,7-Dimethyl-8-(1-D-ribityl)lumazine:6,7-dimethyl-8-(1-D-ribityl)lumazine 2,3-butanediyltransferase	(1) H+[0] + (2) 6-7-Dimethyl-8--1-D-ribityllumazine[0] => (1) Riboflavin[0] + (1) 4--1-D-Ribitylamino-5-aminouracil[0]	flavin biosynthesis II (archaea);flavin biosynthesis III (fungi);flavin biosynthesis I (bacteria and plants)	|PWY-6167|;|PWY-6168|;|RIBOSYN2-PWY|
rxn00070	rxn00070_c0	flux	rxn00070_c0	0.0421985	0.117332	437.43	0.35965	0.719283	0.841289	NA	glutathione:NAD+ oxidoreductase	(1) NAD[0] + (2) GSH[0] <=> (1) NADH[0] + (1) H+[0] + (1) Oxidized glutathione[0]	glutathione-peroxide redox reactions	|PWY-4081|
rxn00077	rxn00077_c0	flux	rxn00077_c0	-0.105382	0.131047	439.948	-0.804153	0.421743	0.645822	NA	ATP:NAD+ 2'-phosphotransferase	(1) ATP[0] + (1) NAD[0] => (1) NADP[0] + (1) ADP[0] + (1) H+[0]	NAD phosphorylation and transhydrogenation;NAD(P)/NADPH interconversion;cytosolic NADPH production (yeast);mitochondrial NADPH production (yeast);NADP biosynthesis;NAD phosphorylation and dephosphorylation	|NADPHOS-DEPHOS-PWY-1|;|PWY-5083|;|PWY-7268|;|PWY-7269|;|PWY-8148|;|NADPHOS-DEPHOS-PWY|
rxn00086	rxn00086_c0	flux	rxn00086_c0	-0.0423154	0.117334	437.433	-0.360639	0.718543	0.841289	NA	glutathione:NADP+ oxidoreductase	(1) NADP[0] + (2) GSH[0] <=> (1) NADPH[0] + (1) H+[0] + (1) Oxidized glutathione[0]	glutathione-peroxide redox reactions	|PWY-4081|
rxn00097	rxn00097_c0	flux	rxn00097_c0	-0.0703079	0.171888	461.756	-0.409033	0.682705	0.82309	NA	ATP:AMP phosphotransferase	(1) ATP[0] + (1) AMP[0] + (1) H+[0] <=> (2) ADP[0]	adenosine ribonucleotides de novo biosynthesis	|PWY-7219|
rxn00101	rxn00101_c0	flux	rxn00101_c0	-0.439925	0.161654	419.609	-2.72139	0.00677127	0.0548663	NA	Urea amidohydrolase	(1) H2O[0] + (2) H+[0] + (1) Urea[0] => (1) CO2[0] + (2) NH3[0]	urea degradation II	|PWY-5704|
rxn00102	rxn00102_c0	flux	rxn00102_c0	-0.0412134	0.151691	444.497	-0.271692	0.785985	0.883851	NA	carbonate hydro-lyase (carbon-dioxide-forming)	(1) H+[0] + (1) H2CO3[0] <=> (1) H2O[0] + (1) CO2[0]	cyanate degradation;C4 photosynthetic carbon assimilation cycle, NADP-ME type;3-hydroxypropanoate cycle;glyoxylate assimilation;3-hydroxypropanoate/4-hydroxybutanate cycle;C4 photosynthetic carbon assimilation cycle, NAD-ME type;C4 photosynthetic carbon assimilation cycle, PEPCK type;CO2 fixation into oxaloacetate (anaplerotic)	|CYANCAT-PWY|;|PWY-241|;|PWY-5743|;|PWY-5744|;|PWY-5789|;|PWY-7115|;|PWY-7117|;|PWYQT-4429|
rxn00104	rxn00104_c0	flux	rxn00104_c0	0.0476135	0.122222	432.139	0.389565	0.69705	0.830423	NA	polyphosphate kinase	(1) ATP[0] + (1) PPi[0] <=> (1) ADP[0] + (1) Triphosphate[0]	polyphosphate metabolism	|PWY-8138|
rxn00106	rxn00106_c0	flux	rxn00106_c0	0.366539	0.130324	441.061	2.81252	0.00513495	0.0454286	NA	Triphosphate phosphohydrolase	(1) H2O[0] + (1) Triphosphate[0] => (1) Phosphate[0] + (1) PPi[0] + (1) H+[0]	(aminomethyl)phosphonate degradation;glyphosate degradation III	|PWY-7805|;|PWY-7807|
rxn00113	rxn00113_c0	flux	rxn00113_c0	0.0163009	0.141192	449.868	0.115452	0.908139	0.948091	NA	Carbon-dioxide:ammonia ligase (ADP-forming,carbamate-phosphorylating)	(1) H2O[0] + (2) ATP[0] + (1) CO2[0] + (1) NH3[0] => (2) ADP[0] + (1) Phosphate[0] + (3) H+[0] + (1) Carbamoylphosphate[0]	urea cycle;guadinomine B biosynthesis;UMP biosynthesis II	|PWY-4984|;|PWY-7693|;|PWY-7790|
rxn00114	rxn00114_c0	flux	rxn00114_c0	0.426033	0.13473	443.927	3.16212	0.00167364	0.0213389	NA	ATP:carbamate phosphotransferase	(1) ATP[0] + (1) CO2[0] + (1) NH3[0] <=> (1) ADP[0] + (2) H+[0] + (1) Carbamoylphosphate[0]	NA	NA
rxn00117	rxn00117_c0	flux	rxn00117_c0	-0.177455	0.157763	452.455	-1.12482	0.261262	0.50788	NA	ATP:UDP phosphotransferase	(1) ATP[0] + (1) UDP[0] <=> (1) ADP[0] + (1) UTP[0]	ppGpp metabolism;pyrimidine deoxyribonucleotides de novo biosynthesis III;UTP and CTP de novo biosynthesis;pyrimidine deoxyribonucleotides de novo biosynthesis I;pyrimidine deoxyribonucleotides de novo biosynthesis II;pyrimidine deoxyribonucleotide phosphorylation;pyrimidine deoxyribonucleotides de novo biosynthesis IV;CMP phosphorylation;pyrimidine deoxyribonucleotides biosynthesis from CTP;aden…	|PPGPPMET-PWY|;|PWY-6545|;|PWY-7176|;|PWY-7184|;|PWY-7187|;|PWY-7197|;|PWY-7198|;|PWY-7205|;|PWY-7210|;|PWY-7220|;|PWY-7221|;|PWY-7222|;|PWY-7224|;|PWY-7226|;|PWY-7227|
rxn00119	rxn00119_c0	flux	rxn00119_c0	-0.30776	0.151273	444.63	-2.03446	0.0424977	0.180722	NA	ATP:UMP phosphotransferase	(1) ATP[0] + (1) H+[0] + (1) UMP[0] <=> (1) ADP[0] + (1) UDP[0]	UTP and CTP de novo biosynthesis	|PWY-7176|
rxn00134	rxn00134_c0	flux	rxn00134_c0	0.144672	0.132912	449.645	1.08848	0.276967	0.523159	NA	ATP:adenosine 5'-phosphotransferase	(1) ATP[0] + (1) Adenosine[0] => (1) ADP[0] + (1) AMP[0] + (1) H+[0]	adenine and adenosine salvage VI;pyrimidine deoxyribonucleosides salvage	|PWY-6619|;|PWY-7199|
rxn00138	rxn00138_c0	flux	rxn00138_c0	0.202695	0.143804	452.909	1.40952	0.159367	0.377516	NA	deamido-NAD+:ammonia ligase (AMP-forming)	(1) ATP[0] + (1) NH3[0] + (1) Deamido-NAD[0] => (1) NAD[0] + (1) PPi[0] + (1) AMP[0] + (2) H+[0]	NAD salvage pathway V (PNC V cycle);NAD salvage (plants);NAD biosynthesis from 2-amino-3-carboxymuconate semialdehyde;NAD salvage pathway II (PNC IV cycle);NAD salvage pathway I (PNC VI cycle);NAD de novo biosynthesis I (from aspartate)	|PWY3O-4107|;|PWY-5381|;|PWY-5653|;|PWY-7761|;|PYRIDNUCSAL-PWY|;|PYRIDNUCSYN-PWY|
rxn00139	rxn00139_c0	flux	rxn00139_c0	-0.0700863	0.136476	446.102	-0.513545	0.607825	0.780345	NA	AMP:diphosphate phospho-D-ribosyltransferase	(1) PPi[0] + (1) AMP[0] + (1) H+[0] <= (1) PRPP[0] + (1) Adenine[0]	adenine and adenosine salvage I;guanine and guanosine salvage II;adenine and adenosine salvage II;adenine and adenosine salvage III;adenine salvage;guanine and guanosine salvage;(aminomethyl)phosphonate degradation;glyphosate degradation III	|P121-PWY|;|PWY-6599|;|PWY-6605|;|PWY-6609|;|PWY-6610|;|PWY-6620|;|PWY-7805|;|PWY-7807|
rxn00143	rxn00143_c0	flux	rxn00143_c0	-0.166465	0.122269	434.592	-1.36147	0.174072	0.403531	NA	S-Adenosyl-L-homocysteine homocysteinylribohydrolase	(1) H2O[0] + (1) S-Adenosyl-homocysteine[0] <=> (1) Adenine[0] + (1) S-Ribosylhomocysteine[0]	S-adenosyl-L-methionine salvage I;autoinducer AI-2 biosynthesis I;autoinducer AI-2 biosynthesis II (Vibrio);5'-deoxyadenosine degradation II;S-adenosyl-L-methionine cycle I	|PWY-6151|;|PWY-6153|;|PWY-6154|;|PWY-8131|;PWY-6151-GS
rxn00148	rxn00148_c0	flux	rxn00148_c0	0.17171	0.130626	445.229	1.31452	0.189348	0.422397	NA	ATP:pyruvate 2-O-phosphotransferase	(1) ATP[0] + (1) Pyruvate[0] <= (1) ADP[0] + (1) Phosphoenolpyruvate[0] + (1) H+[0]	glycolysis III (from glucose);mixed acid fermentation;glycolysis I (from glucose 6-phosphate);Entner-Doudoroff pathway II (non-phosphorylative);heterolactic fermentation;Bifidobacterium shunt;glycolysis V (Pyrococcus);glycolysis IV;Entner-Doudoroff pathway III (semi-phosphorylative);glycolysis II (from fructose 6-phosphate);Rubisco shunt;anaerobic energy metabolism (invertebrates, cytosol);Bifido…	|ANAGLYCOLYSIS-PWY|;|FERMENTATION-PWY|;|GLYCOLYSIS|;|NPGLUCAT-PWY|;|P122-PWY|;|P124-PWY|;|P341-PWY|;|PWY-1042|;|PWY-2221|;|PWY-5484|;|PWY-5723|;|PWY-7383|;BIFIDOSHUNT2
rxn00154	rxn00154_c0	flux	rxn00154_c0	-0.24988	0.142672	437.592	-1.75143	0.0805721	0.263608	NA	pyruvate:NAD+ 2-oxidoreductase (CoA-acetylating)	(1) NAD[0] + (1) CoA[0] + (1) Pyruvate[0] => (1) NADH[0] + (1) CO2[0] + (1) Acetyl-CoA[0]	glycine biosynthesis II;glycine cleavage;2-oxoisovalerate decarboxylation to isobutanoyl-CoA;2-oxoglutarate decarboxylation to succinyl-CoA;pyruvate decarboxylation to acetyl CoA I	|GLYCINE-SYN2-PWY|;|GLYCLEAV-PWY|;|PWY-5046|;|PWY-5084|;|PYRUVDEHYD-PWY|
rxn00162	rxn00162_c0	flux	rxn00162_c0	0.148646	0.236198	421.289	0.629327	0.529476	0.742052	NA	oxaloacetate carboxy-lyase (pyruvate-forming)	(1) Oxaloacetate[0] + (1) H+[0] => (1) CO2[0] + (1) Pyruvate[0]	gluconeogenesis I;methylgallate degradation;protocatechuate degradation I (meta-cleavage pathway);C4 photosynthetic carbon assimilation cycle, NADP-ME type;L-carnitine degradation III;C4 photosynthetic carbon assimilation cycle, NAD-ME type;C4 photosynthetic carbon assimilation cycle, PEPCK type;chitin deacetylation;L-malate degradation II	|GLUCONEO-PWY|;|METHYLGALLATE-DEGRADATION-PWY|;|P184-PWY|;|PWY-241|;|PWY-3641|;|PWY-7115|;|PWY-7117|;|PWY-7118|;|PWY-7686|
rxn00165	rxn00165_c0	flux	rxn00165_c0	0.228013	0.136223	439.865	1.67383	0.0948758	0.282671	NA	L-serine ammonia-lyase	(1) L-Serine[0] => (1) NH3[0] + (1) Pyruvate[0]	L-isoleucine biosynthesis I (from threonine);glycine betaine degradation I;L-threonine degradation I;purine nucleobases degradation II (anaerobic);hypoglycin biosynthesis;L-threonine degradation V;L-serine degradation	|ILEUSYN-PWY|;|PWY-3661|;|PWY-5437|;|PWY-5497|;|PWY-5826|;|PWY66-428|;|SERDEG-PWY|
rxn00171	rxn00171_c0	flux	rxn00171_c0	-0.0893802	0.137585	434.818	-0.649636	0.51627	0.729508	NA	acetaldehyde:NAD+ oxidoreductase (CoA-acetylating)	(1) NAD[0] + (1) CoA[0] + (1) Acetaldehyde[0] <=> (1) NADH[0] + (1) Acetyl-CoA[0] + (1) H+[0]	ethanol degradation I;mixed acid fermentation;heterolactic fermentation;acetylene degradation (anaerobic);2-aminoethylphosphonate degradation I;ethanolamine utilization;2-hydroxypenta-2,4-dienoate degradation;L-threonine degradation IV;pyruvate fermentation to ethanol I;pyruvate fermentation to ethanol III;triethylamine degradation;2-deoxy-&alpha;-D-ribose 1-phosphate degradation;2-deoxy-D-ribose…	|ETOH-ACETYLCOA-ANA-PWY|;|FERMENTATION-PWY|;|P122-PWY|;|P161-PWY|;|PHOSPHONOTASE-PWY|;|PWY0-1477|;|PWY-5162|;|PWY-5436|;|PWY-5480|;|PWY-6587|;|PWY-7085|;|PWY-7180|;|PWY-8060|;|PWY-8062|
rxn00172	rxn00172_c0	flux	rxn00172_c0	-0.0601209	0.134816	446.65	-0.445948	0.655851	0.805517	NA	Acetate:CoA ligase (ADP-forming)	(1) ATP[0] + (1) CoA[0] + (1) Acetate[0] <=> (1) ADP[0] + (1) Phosphate[0] + (1) Acetyl-CoA[0]	acetate and ATP formation from acetyl-CoA II	|PWY-5535|
rxn00173	rxn00173_c0	flux	rxn00173_c0	0.0276692	0.141381	446.598	0.195706	0.844929	0.917987	NA	acetyl-CoA:phosphate acetyltransferase	(1) Phosphate[0] + (1) Acetyl-CoA[0] <=> (1) CoA[0] + (1) Acetylphosphate[0]	mixed acid fermentation;methanogenesis from acetate;heterolactic fermentation;acetylene degradation (anaerobic);L-lysine fermentation to acetate and butanoate;gallate degradation III (anaerobic);acetate and ATP formation from acetyl-CoA I;ethanolamine utilization;sulfoacetaldehyde degradation I;pyruvate fermentation to acetate II;purine nucleobases degradation II (anaerobic);sulfolactate degradat…	|FERMENTATION-PWY|;|METH-ACETATE-PWY|;|P122-PWY|;|P161-PWY|;|P163-PWY|;|P3-PWY|;|PWY0-1312|;|PWY0-1477|;|PWY-1281|;|PWY-5482|;|PWY-5497|;|PWY-6637|;|PWY-8086|
rxn00174	rxn00174_c0	flux	rxn00174_c0	-0.133028	0.125528	439.199	-1.05975	0.28984	0.534662	NA	malonyl-CoA carboxy-lyase (acetyl-CoA-forming)	(1) H+[0] + (1) Malonyl-CoA[0] => (1) CO2[0] + (1) Acetyl-CoA[0]	tetracenomycin C biosynthesis	|PWY-7485|
rxn00181	rxn00181_c0	flux	rxn00181_c0	0.11619	0.123975	429.228	0.937208	0.349179	0.58784	NA	ATP:L-glutamate 1-phosphotransferase	(1) ATP[0] + (1) L-Glutamate[0] + (1) H+[0] <=> (1) ADP[0] + (1) L-Glutamyl 1-phosphate[0]	NA	NA
rxn00182	rxn00182_c0	flux	rxn00182_c0	0.385381	0.162788	443.094	2.36737	0.0183435	0.10819	NA	L-glutamate:NAD+ oxidoreductase (deaminating)	(1) H2O[0] + (1) NAD[0] + (1) L-Glutamate[0] <=> (1) NADH[0] + (1) NH3[0] + (1) 2-Oxoglutarate[0] + (1) H+[0]	L-alanine degradation II (to D-lactate);L-ornithine biosynthesis II;L-glutamate degradation I;L-glutamate biosynthesis II;L-glutamate degradation V (via hydroxyglutarate);4-aminobutanoate degradation V;L-glutamate degradation X;methylaspartate cycle;ethene biosynthesis IV (engineered);L-glutamate degradation XI (reductive Stickland reaction)	|ALACAT2-PWY|;|ARGININE-SYN4-PWY|;|GLUTAMATE-DEG1-PWY|;|GLUTAMATE-SYN2-PWY|;|P162-PWY|;|PWY-5022|;|PWY-5766|;|PWY-6728|;|PWY-7126|;|PWY-8190|
rxn00184	rxn00184_c0	flux	rxn00184_c0	-0.108278	0.135261	444.026	-0.800509	0.423844	0.645822	NA	L-Glutamate:NADP+ oxidoreductase (deaminating)	(1) H2O[0] + (1) NADP[0] + (1) L-Glutamate[0] <=> (1) NADPH[0] + (1) NH3[0] + (1) 2-Oxoglutarate[0] + (1) H+[0]	L-ornithine biosynthesis II;L-glutamate biosynthesis II;L-glutamate biosynthesis III;L-glutamate biosynthesis I;nitrate reduction VI (assimilatory);nitrate reduction V (assimilatory);L-glutamate degradation X	|ARGININE-SYN4-PWY|;|GLUTAMATE-SYN2-PWY|;|GLUTSYNIII-PWY|;|GLUTSYN-PWY|;|PWY490-3|;|PWY-5675|;|PWY-5766|
rxn00189	rxn00189_c0	flux	rxn00189_c0	-0.183372	0.145387	430.254	-1.26126	0.207898	0.440703	NA	L-Glutamine amidohydrolase	(1) H2O[0] + (1) L-Glutamine[0] => (1) NH3[0] + (1) L-Glutamate[0]	L-arginine biosynthesis II (acetyl cycle);L-asparagine biosynthesis I;L-citrulline biosynthesis;L-glutamine degradation I;L-glutamate biosynthesis I;L-asparagine biosynthesis III (tRNA-dependent);L-arginine biosynthesis III (via N-acetyl-L-citrulline);UMP biosynthesis I;glutaminyl-tRNAgln biosynthesis via transamidation;L-arginine biosynthesis IV (archaea);UMP biosynthesis II;UMP biosynthesis III	|ARGSYNBSUB-PWY|;|ASPARAGINE-BIOSYNTHESIS|;|CITRULBIO-PWY|;|GLUTAMINDEG-PWY|;|GLUTSYN-PWY|;|PWY490-4|;|PWY-5154|;|PWY-5686|;|PWY-5921|;|PWY-7400|;|PWY-7790|;|PWY-7791|
rxn00190	rxn00190_c0	flux	rxn00190_c0	-0.671004	0.162241	445.367	-4.13584	4.22825e-05	0.00152746	NA	Deamido-NAD+:L-glutamine amido-ligase (AMP-forming)	(1) H2O[0] + (1) ATP[0] + (1) L-Glutamine[0] + (1) Deamido-NAD[0] => (1) NAD[0] + (1) PPi[0] + (1) AMP[0] + (1) L-Glutamate[0] + (2) H+[0]	NAD salvage pathway V (PNC V cycle);NAD salvage (plants);NAD biosynthesis from 2-amino-3-carboxymuconate semialdehyde;NAD salvage pathway II (PNC IV cycle);NAD salvage pathway I (PNC VI cycle);NAD de novo biosynthesis I (from aspartate)	|PWY3O-4107|;|PWY-5381|;|PWY-5653|;|PWY-7761|;|PYRIDNUCSAL-PWY|;|PYRIDNUCSYN-PWY|
rxn00191	rxn00191_c0	flux	rxn00191_c0	-0.277457	0.154668	444.69	-1.79389	0.0735103	0.249935	NA	L-Alanine:2-oxoglutarate aminotransferase	(1) 2-Oxoglutarate[0] + (1) L-Alanine[0] <=> (1) Pyruvate[0] + (1) L-Glutamate[0]	L-alanine degradation II (to D-lactate);L-alanine degradation III;L-alanine biosynthesis II;C4 photosynthetic carbon assimilation cycle, NAD-ME type;C4 photosynthetic carbon assimilation cycle, PEPCK type;anaerobic energy metabolism (invertebrates, cytosol);L-alanine degradation VI (reductive Stickland reaction);L-alanine degradation V (oxidative Stickland reaction)	|ALACAT2-PWY|;|ALANINE-DEG3-PWY|;|ALANINE-SYN2-PWY|;|PWY-7115|;|PWY-7117|;|PWY-7383|;|PWY-8188|;|PWY-8189|
rxn00193	rxn00193_c0	flux	rxn00193_c0	-0.3553	0.138338	441.014	-2.56835	0.0105466	0.0749501	NA	glutamate racemase	(1) L-Glutamate[0] <=> (1) D-Glutamate[0]	UDP-N-acetylmuramoyl-pentapeptide biosynthesis II (lysine-containing);UDP-N-acetylmuramoyl-pentapeptide biosynthesis I (meso-diaminopimelate containing);peptidoglycan biosynthesis I (meso-diaminopimelate containing)	|PWY-6386|;|PWY-6387|;PEPTIDOGLYCANSYN-PWY2
rxn00194	rxn00194_c0	flux	rxn00194_c0	-0.231484	0.116386	424.027	-1.98893	0.0473509	0.190061	NA	L-glutamate 1-carboxy-lyase (4-aminobutanoate-forming)	(1) L-Glutamate[0] + (1) H+[0] => (1) CO2[0] + (1) GABA[0]	L-glutamate degradation IX (via 4-aminobutanoate);L-glutamate degradation IV	|PWY0-1305|;|PWY-4321|
rxn00198	rxn00198_c0	flux	rxn00198_c0	-0.0714947	0.115267	430.63	-0.620252	0.53542	0.743925	NA	Isocitrate:NADP+ oxidoreductase (decarboxylating)	(1) NADP[0] + (1) Isocitrate[0] => (1) NADPH[0] + (1) CO2[0] + (1) 2-Oxoglutarate[0]	mixed acid fermentation;TCA cycle IV (2-oxoglutarate decarboxylase);reductive TCA cycle I;partial TCA cycle (obligate autotrophs);L-glutamine biosynthesis III;methylaspartate cycle;TCA cycle V (2-oxoglutarate synthase);TCA cycle VII (acetate-producers);cytosolic NADPH production (yeast);TCA cycle VI (Helicobacter);TCA cycle I (prokaryotic)	|FERMENTATION-PWY|;|P105-PWY|;|P23-PWY|;|PWY-5913|;|PWY-6549|;|PWY-6728|;|PWY-6969|;|PWY-7254|;|PWY-7268|;|REDCITCYC|;|TCA|
rxn00212	rxn00212_c0	flux	rxn00212_c0	-0.416078	0.153327	441.764	-2.71367	0.00691454	0.0554927	NA	UDP-glucose glucophosphohydrolase	(1) H2O[0] + (1) UDP-glucose[0] => (2) H+[0] + (1) Glucose-1-phosphate[0] + (1) UMP[0]	pyrimidine deoxyribonucleotides de novo biosynthesis III;pyrimidine deoxyribonucleotides de novo biosynthesis I;pyrimidine deoxyribonucleotides de novo biosynthesis II;pyrimidine deoxyribonucleotides dephosphorylation;tunicamycin biosynthesis	|PWY-6545|;|PWY-7184|;|PWY-7187|;|PWY-7206|;|PWY-7821|
rxn00213	rxn00213_c0	flux	rxn00213_c0	-0.19503	0.146077	450.939	-1.33512	0.182512	0.413153	NA	UTP:alpha-D-glucose-1-phosphate uridylyltransferase	(1) UTP[0] + (1) Glucose-1-phosphate[0] <=> (1) PPi[0] + (1) UDP-glucose[0]	sucrose degradation II (sucrose synthase);stachyose degradation;sucrose biosynthesis II;UDP-&alpha;-D-glucose biosynthesis;type I lipoteichoic acid biosynthesis (S. aureus)	|PWY-3801|;|PWY-6527|;|PWY-7238|;|PWY-7343|;|PWY-7817|
rxn00216	rxn00216_c0	flux	rxn00216_c0	0.0116129	0.126889	431.739	0.0915199	0.927122	0.95357	NA	ATP:D-glucose 6-phosphotransferase	(1) ATP[0] + (1) D-Glucose[0] => (1) ADP[0] + (1) H+[0] + (1) D-glucose-6-phosphate[0]	glycolysis III (from glucose);glucose and glucose-1-phosphate degradation;glycogen degradation I;heterolactic fermentation;Bifidobacterium shunt;trehalose degradation II (cytosolic);trehalose degradation IV;trehalose degradation V;UDP-N-acetyl-D-galactosamine biosynthesis II;GDP-&alpha;-D-glucose biosynthesis;glycogen degradation II;sucrose degradation III (sucrose invertase);sucrose biosynthesis…	|ANAGLYCOLYSIS-PWY|;|GLUCOSE1PMETAB-PWY|;|GLYCOCAT-PWY|;|P122-PWY|;|P124-PWY|;|PWY0-1182|;|PWY-2722|;|PWY-2723|;|PWY-5514|;|PWY-5661|;|PWY-5941|;|PWY-621|;|PWY-7238|;|PWY-7385|;|TREDEGLOW-PWY|;|UDPNACETYLGALSYN-PWY|;BIFIDOSHUNT2
rxn00223	rxn00223_c0	flux	rxn00223_c0	-0.0671422	0.133269	442.264	-0.503809	0.614647	0.781237	NA	D-glucose aldose-ketose-isomerase	(1) D-Glucose[0] <=> (1) D-Fructose[0]	D-xylose degradation I	|XYLCAT-PWY|
rxn00225	rxn00225_c0	flux	rxn00225_c0	-0.0530322	0.150348	449.075	-0.352731	0.724456	0.845258	NA	ATP:acetate phosphotransferase	(1) ATP[0] + (1) Acetate[0] <=> (1) ADP[0] + (1) Acetylphosphate[0]	mixed acid fermentation;methanogenesis from acetate;Bifidobacterium shunt;acetylene degradation (anaerobic);L-lysine fermentation to acetate and butanoate;purine nucleobases degradation I (anaerobic);gallate degradation III (anaerobic);acetate and ATP formation from acetyl-CoA I;ethanolamine utilization;pyruvate fermentation to acetate II;purine nucleobases degradation II (anaerobic);glycine degr…	|FERMENTATION-PWY|;|METH-ACETATE-PWY|;|P124-PWY|;|P161-PWY|;|P163-PWY|;|P164-PWY|;|P3-PWY|;|PWY0-1312|;|PWY0-1477|;|PWY-5482|;|PWY-5497|;|PWY-8015|;|PWY-8086|;BIFIDOSHUNT2
rxn00230	rxn00230_c0	flux	rxn00230_c0	0.533687	0.690319	428.142	0.773102	0.439889	0.660977	NA	diphosphate:acetate phosphotransferase	(1) PPi[0] + (1) Acetate[0] <=> (1) Phosphate[0] + (1) Acetylphosphate[0]	NA	NA
rxn00237	rxn00237_c0	flux	rxn00237_c0	-0.286168	0.194903	435.218	-1.46826	0.142757	0.352621	NA	ATP:GDP phosphotransferase	(1) ATP[0] + (1) GDP[0] <=> (1) ADP[0] + (1) GTP[0]	ppGpp metabolism;pyrimidine deoxyribonucleotides de novo biosynthesis III;UTP and CTP de novo biosynthesis;pyrimidine deoxyribonucleotides de novo biosynthesis I;pyrimidine deoxyribonucleotides de novo biosynthesis II;pyrimidine deoxyribonucleotide phosphorylation;pyrimidine deoxyribonucleotides de novo biosynthesis IV;CMP phosphorylation;pyrimidine deoxyribonucleotides biosynthesis from CTP;aden…	|PPGPPMET-PWY|;|PWY-6545|;|PWY-7176|;|PWY-7184|;|PWY-7187|;|PWY-7197|;|PWY-7198|;|PWY-7205|;|PWY-7210|;|PWY-7220|;|PWY-7221|;|PWY-7222|;|PWY-7224|;|PWY-7226|;|PWY-7227|
rxn00242	rxn00242_c0	flux	rxn00242_c0	-0.885765	0.693008	431.111	-1.27814	0.201886	0.432212	NA	guanosine-3',5'-bis(diphosphate) 3'-diphosphohydrolase	(1) H2O[0] + (1) Guanosine 3',5'-bis(diphosphate)[0] => (1) PPi[0] + (1) GDP[0]	ppGpp metabolism	|PPGPPMET-PWY|
rxn00248	rxn00248_c0	flux	rxn00248_c0	-0.233163	0.140359	439.002	-1.66119	0.0973894	0.284299	NA	(S)-malate:NAD+ oxidoreductase	(1) NAD[0] + (1) L-Malate[0] <=> (1) NADH[0] + (1) Oxaloacetate[0] + (1) H+[0]	mixed acid fermentation;gluconeogenesis I;glyoxylate cycle;malate/L-aspartate shuttle pathway;TCA cycle IV (2-oxoglutarate decarboxylase);pyruvate fermentation to propanoate I;reductive TCA cycle I;incomplete reductive TCA cycle;formaldehyde assimilation I (serine pathway);reductive TCA cycle II;TCA cycle II (plants and fungi);TCA cycle III (animals);gluconeogenesis III;methylaspartate cycle;TCA …	|FERMENTATION-PWY|;|GLUCONEO-PWY|;|GLYOXYLATE-BYPASS|;|MALATE-ASPARTATE-SHUTTLE-PWY|;|P105-PWY|;|P108-PWY|;|P23-PWY|;|P42-PWY|;|PWY-1622|;|PWY-5392|;|PWY-5690|;|PWY66-398|;|PWY66-399|;|PWY-6728|;|PWY-6969|;|PWY-7115|;|PWY-7383|;|PWY-8086|;|TCA|;PWY-8086-GS
rxn00256	rxn00256_c0	flux	rxn00256_c0	-0.205633	0.118881	434.261	-1.72975	0.0843862	0.271352	NA	acetyl-CoA:oxaloacetate C-acetyltransferase (thioester-hydrolysing)	(1) CoA[0] + (1) H+[0] + (1) Citrate[0] <= (1) H2O[0] + (1) Acetyl-CoA[0] + (1) Oxaloacetate[0]	mixed acid fermentation;glyoxylate cycle;TCA cycle IV (2-oxoglutarate decarboxylase);TCA cycle II (plants and fungi);partial TCA cycle (obligate autotrophs);L-glutamine biosynthesis III;TCA cycle III (animals);methylaspartate cycle;TCA cycle V (2-oxoglutarate synthase);TCA cycle VII (acetate-producers);TCA cycle VI (Helicobacter);TCA cycle I (prokaryotic)	|FERMENTATION-PWY|;|GLYOXYLATE-BYPASS|;|P105-PWY|;|PWY-5690|;|PWY-5913|;|PWY-6549|;|PWY66-398|;|PWY-6728|;|PWY-6969|;|PWY-7254|;|REDCITCYC|;|TCA|
rxn00259	rxn00259_c0	flux	rxn00259_c0	0.147398	0.102321	418.221	1.44054	0.150462	0.365407	NA	(3S)-citryl-CoA oxaloacetate-lyase (acetyl-CoA-forming)	(1) (3S)-Citryl-CoA[0] <=> (1) Acetyl-CoA[0] + (1) Oxaloacetate[0] + (1) H+[0]	reductive TCA cycle II;citrate degradation	|PWY-5392|;|PWY-6038|
rxn00260	rxn00260_c0	flux	rxn00260_c0	0.0920724	0.135118	429.461	0.681423	0.495971	0.714298	NA	L-Aspartate:2-oxoglutarate aminotransferase	(1) 2-Oxoglutarate[0] + (1) L-Aspartate[0] <=> (1) L-Glutamate[0] + (1) Oxaloacetate[0]	L-asparagine degradation III (mammalian);L-aspartate degradation I;L-aspartate biosynthesis;L-glutamate degradation II;malate/L-aspartate shuttle pathway;sulfolactate degradation III;(R)-cysteate degradation;coenzyme M biosynthesis II;C4 photosynthetic carbon assimilation cycle, NAD-ME type;C4 photosynthetic carbon assimilation cycle, PEPCK type;anaerobic energy metabolism (invertebrates, cytosol)	|ASPARAGINE-DEG1-PWY-1|;|ASPARTATE-DEG1-PWY|;|ASPARTATESYN-PWY|;|GLUTDEG-PWY|;|MALATE-ASPARTATE-SHUTTLE-PWY|;|PWY-6638|;|PWY-6642|;|PWY-6643|;|PWY-7115|;|PWY-7117|;|PWY-7383|
rxn00268	rxn00268_c0	flux	rxn00268_c0	0.114473	0.105518	427.658	1.08487	0.27859	0.525082	NA	glycine:NAD+ oxidoreductase (deaminating)	(1) H2O[0] + (1) NAD[0] + (1) Glycine[0] <= (1) NADH[0] + (1) NH3[0] + (1) Glyoxalate[0] + (1) H+[0]	NA	NA
rxn00272	rxn00272_c0	flux	rxn00272_c0	-0.0816319	0.122459	420.259	-0.666606	0.50539	0.723058	NA	L-Alanine:glyoxylate aminotransferase	(1) L-Alanine[0] + (1) Glyoxalate[0] => (1) Pyruvate[0] + (1) Glycine[0]	glycine biosynthesis III	|GLYSYN-ALA-PWY|
rxn00273	rxn00273_c0	flux	rxn00273_c0	0.308542	0.352715	414.104	0.874763	0.38221	0.620555	NA	Acetyl-CoA:glycine C-acetyltransferase	(1) Acetyl-CoA[0] + (1) Glycine[0] <=> (1) CoA[0] + (1) 2-Amino-acetoacetate[0]	L-threonine degradation II	|THREONINE-DEG2-PWY|
rxn00274	rxn00274_c0	flux	rxn00274_c0	0.266552	0.141569	444.656	1.88285	0.0603738	0.222741	NA	Acetyl-CoA:glycine C-acetyltransferase	(1) Acetyl-CoA[0] + (1) Glycine[0] <=> (1) CoA[0] + (1) L-2-Amino-acetoacetate[0]	L-threonine degradation II	|THREONINE-DEG2-PWY|
rxn00278	rxn00278_c0	flux	rxn00278_c0	-0.0644845	0.134002	451.281	-0.481219	0.630594	0.790739	NA	L-Alanine:NAD+ oxidoreductase (deaminating)	(1) H2O[0] + (1) NAD[0] + (1) L-Alanine[0] => (1) NADH[0] + (1) NH3[0] + (1) Pyruvate[0] + (1) H+[0]	L-alanine degradation IV	|PWY1-2|
rxn00285	rxn00285_c0	flux	rxn00285_c0	0.0679828	0.138714	444.066	0.490094	0.624309	0.786738	NA	Succinate:CoA ligase (ADP-forming)	(1) ATP[0] + (1) CoA[0] + (1) Succinate[0] <=> (1) ADP[0] + (1) Phosphate[0] + (1) Succinyl-CoA[0]	reductive TCA cycle I;incomplete reductive TCA cycle;reductive TCA cycle II;TCA cycle II (plants and fungi);TCA cycle III (animals);methylaspartate cycle;TCA cycle V (2-oxoglutarate synthase);TCA cycle I (prokaryotic)	|P23-PWY|;|P42-PWY|;|PWY-5392|;|PWY-5690|;|PWY66-398|;|PWY-6728|;|PWY-6969|;|TCA|
rxn00286	rxn00286_c0	flux	rxn00286_c0	0.338754	0.513493	421.952	0.659704	0.509804	0.723404	NA	succinyl-CoA:malate CoA-transferase	(1) Succinyl-CoA[0] + (1) L-Malate[0] <=> (1) Succinate[0] + (1) Malyl-CoA[0]	3-hydroxypropanoate cycle	|PWY-5743|
rxn00288	rxn00288_c0	flux	rxn00288_c0	0.224847	0.115546	434.626	1.94596	0.0523042	0.203225	NA	Succinate:(acceptor) oxidoreductase	(1) FAD[0] + (1) Succinate[0] + (1) H+[0] => (1) Fumarate[0] + (1) FADH2[0]	NA	NA
rxn00293	rxn00293_c0	flux	rxn00293_c0	-0.0411549	0.15669	442.58	-0.262652	0.792941	0.8861	NA	UTP:N-acetyl-alpha-D-glucosamine-1-phosphate uridylyltransferase	(1) UTP[0] + (1) N-Acetyl-D-glucosamine1-phosphate[0] <=> (1) PPi[0] + (1) UDP-N-acetylglucosamine[0]	anhydromuropeptides recycling I;UDP-N-acetyl-D-galactosamine biosynthesis II;UDP-N-acetyl-D-glucosamine biosynthesis II;UDP-N-acetyl-D-glucosamine biosynthesis I	|PWY0-1261|;|PWY-5514|;|UDPNACETYLGALSYN-PWY|;|UDPNAGSYN-PWY|
rxn00295	rxn00295_c0	flux	rxn00295_c0	0.611221	0.137547	442.889	4.44374	1.11852e-05	0.000845376	NA	UDP-N-acetyl-D-glucosamine 4-epimerase	(1) UDP-N-acetylglucosamine[0] <=> (1) UDP-N-acetyl-D-galactosamine[0]	D-galactose detoxification;UDP-N-acetyl-D-galactosamine biosynthesis I;UDP-N-acetyl-D-galactosamine biosynthesis II;D-galactose degradation I (Leloir pathway);mycolyl-arabinogalactan-peptidoglycan complex biosynthesis;stachyose degradation;UDP-&alpha;-D-galactose biosynthesis;teichuronic acid biosynthesis (B. subtilis 168)	|PWY-3821|;|PWY-5512|;|PWY-5514|;|PWY-6317|;|PWY-6397|;|PWY-6527|;|PWY-7344|;|PWY-7820|
rxn00304	rxn00304_c0	flux	rxn00304_c0	-0.42443	0.125063	444.412	-3.39373	0.000751265	0.0130269	NA	GTP:pyruvate 2-O-phosphotransferase	(1) Pyruvate[0] + (1) GTP[0] <= (1) GDP[0] + (1) Phosphoenolpyruvate[0] + (1) H+[0]	glycolysis III (from glucose);mixed acid fermentation;glycolysis I (from glucose 6-phosphate);Entner-Doudoroff pathway II (non-phosphorylative);heterolactic fermentation;Bifidobacterium shunt;glycolysis V (Pyrococcus);glycolysis IV;Entner-Doudoroff pathway III (semi-phosphorylative);glycolysis II (from fructose 6-phosphate);Rubisco shunt;anaerobic energy metabolism (invertebrates, cytosol);Bifido…	|ANAGLYCOLYSIS-PWY|;|FERMENTATION-PWY|;|GLYCOLYSIS|;|NPGLUCAT-PWY|;|P122-PWY|;|P124-PWY|;|P341-PWY|;|PWY-1042|;|PWY-2221|;|PWY-5484|;|PWY-5723|;|PWY-7383|;BIFIDOSHUNT2
rxn00306	rxn00306_c0	flux	rxn00306_c0	-0.0542847	0.10805	423.587	-0.502405	0.615643	0.781237	NA	Succinate:CoA ligase (GDP-forming)	(1) CoA[0] + (1) Succinate[0] + (1) GTP[0] => (1) Phosphate[0] + (1) GDP[0] + (1) Succinyl-CoA[0]	itaconate degradation;TCA cycle III (animals)	|PWY-5749|;|PWY66-398|
rxn00324	rxn00324_c0	flux	rxn00324_c0	-0.228571	0.1129	419.901	-2.02454	0.0435472	0.180722	NA	glycolate:NADP+ oxidoreductase	(1) NADP[0] + (1) Glycolate[0] <=> (1) NADPH[0] + (1) Glyoxalate[0] + (1) H+[0]	D-xylose degradation IV;L-arabinose degradation IV	|PWY-7294|;|PWY-7295|
rxn00339	rxn00339_c0	flux	rxn00339_c0	-0.213741	0.125454	426.656	-1.70375	0.0891567	0.279085	NA	L-Aspartate:ammonia ligase (ADP-forming)	(1) ATP[0] + (1) NH3[0] + (1) L-Aspartate[0] => (1) ADP[0] + (1) Phosphate[0] + (1) H+[0] + (1) L-Asparagine[0]	NA	NA
rxn00340	rxn00340_c0	flux	rxn00340_c0	-0.116221	0.12965	432.124	-0.896424	0.370526	0.613064	NA	L-aspartate:ammonia ligase (AMP-forming)	(1) ATP[0] + (1) NH3[0] + (1) L-Aspartate[0] => (1) PPi[0] + (1) AMP[0] + (2) H+[0] + (1) L-Asparagine[0]	L-asparagine biosynthesis I;L-asparagine biosynthesis II	|ASPARAGINE-BIOSYNTHESIS|;|ASPARAGINESYN-PWY|
rxn00342	rxn00342_c0	flux	rxn00342_c0	-0.0638348	0.150109	447.472	-0.425257	0.670854	0.814609	NA	L-Asparagine amidohydrolase	(1) H2O[0] + (1) L-Asparagine[0] => (1) NH3[0] + (1) L-Aspartate[0]	L-asparagine degradation III (mammalian);L-asparagine degradation I	|ASPARAGINE-DEG1-PWY-1|;|ASPARAGINE-DEG1-PWY|
rxn00346	rxn00346_c0	flux	rxn00346_c0	-0.0365353	0.127128	444.11	-0.287391	0.773947	0.87714	NA	L-aspartate 1-carboxy-lyase (beta-alanine-forming)	(1) L-Aspartate[0] + (1) H+[0] => (1) CO2[0] + (1) beta-Alanine[0]	L-glutamate degradation IX (via 4-aminobutanoate);L-glutamate degradation IV;&beta;-alanine biosynthesis III	|PWY0-1305|;|PWY-4321|;|PWY-5155|
rxn00347	rxn00347_c0	flux	rxn00347_c0	-0.071088	0.138324	437.035	-0.513923	0.607565	0.780345	NA	L-Aspartate ammonia-lyase	(1) L-Aspartate[0] => (1) NH3[0] + (1) Fumarate[0]	L-glutamate degradation II	|GLUTDEG-PWY|
rxn00355	rxn00355_c0	flux	rxn00355_c0	-0.276825	0.143337	449.157	-1.93129	0.0540759	0.20745	NA	UTP:alpha-D-galactose-1-phosphate uridylyltransferase	(1) UTP[0] + (1) D-Galactose 1-phosphate[0] <=> (1) PPi[0] + (1) UDP-galactose[0]	D-galactose detoxification;stachyose degradation	|PWY-3821|;|PWY-6527|
rxn00356	rxn00356_c0	flux	rxn00356_c0	0.0441398	0.171996	451.609	0.256633	0.797579	0.888779	NA	UDP-galactose:D-glucose 4-beta-D-galactosyltransferase	(1) D-Glucose[0] + (1) UDP-galactose[0] <=> (1) UDP[0] + (1) LACT[0]	NA	NA
rxn00365	rxn00365_c0	flux	rxn00365_c0	0.29794	0.132824	445.722	2.24312	0.0253793	0.133663	NA	ATP:cytidine 5'-phosphotransferase	(1) ATP[0] + (1) Cytidine[0] => (1) ADP[0] + (1) CMP[0] + (1) H+[0]	pyrimidine ribonucleosides salvage I	|PWY-7193|
rxn00368	rxn00368_c0	flux	rxn00368_c0	0.033552	0.114262	421.053	0.293642	0.769176	0.87428	NA	UTP:cytidine 5'-phosphotransferase	(1) UTP[0] + (1) Cytidine[0] => (1) UDP[0] + (1) CMP[0] + (1) H+[0]	pyrimidine ribonucleosides salvage I	|PWY-7193|
rxn00369	rxn00369_c0	flux	rxn00369_c0	0.063915	0.127486	444.943	0.501349	0.616373	0.781237	NA	GTP:cytidine 5'-phosphotransferase	(1) GTP[0] + (1) Cytidine[0] => (1) GDP[0] + (1) CMP[0] + (1) H+[0]	pyrimidine ribonucleosides salvage I	|PWY-7193|
rxn00392	rxn00392_c0	flux	rxn00392_c0	-0.0186281	0.1414	452.985	-0.13174	0.895248	0.941123	NA	ATP:riboflavin 5'-phosphotransferase	(1) ATP[0] + (1) Riboflavin[0] => (1) ADP[0] + (1) FMN[0] + (1) H+[0]	5,6-dimethylbenzimidazole biosynthesis I (aerobic);flavin biosynthesis III (fungi);flavin salvage;roseoflavin biosynthesis;flavin biosynthesis I (bacteria and plants)	|PWY-5523|;|PWY-6168|;|PWY66-366|;|PWY-7863|;|RIBOSYN2-PWY|
rxn00393	rxn00393_c0	flux	rxn00393_c0	0.250638	0.135965	436.605	1.84341	0.0659472	0.2338	NA	D-Glucose-1-phosphate:riboflavin 5'-phosphotransferase	(1) Glucose-1-phosphate[0] + (1) Riboflavin[0] <=> (1) D-Glucose[0] + (1) FMN[0]	NA	NA
rxn00394	rxn00394_c0	flux	rxn00394_c0	-0.432847	0.161065	416.975	-2.68741	0.00748895	0.0590265	NA	L-Arginine amidinohydrolase	(1) H2O[0] + (1) L-Arginine[0] => (1) Ornithine[0] + (1) Urea[0]	L-arginine degradation I (arginase pathway);L-arginine degradation VII (arginase 3 pathway);L-arginine degradation VI (arginase 2 pathway);L-citrulline biosynthesis;canavanine degradation;putrescine biosynthesis III;urea cycle;L-N&delta;-acetylornithine biosynthesis	|ARGASEDEG-PWY|;|ARG-GLU-PWY|;|ARG-PRO-PWY|;|CITRULBIO-PWY|;|PWY-31|;|PWY-46|;|PWY-4984|;|PWY-6922|
rxn00407	rxn00407_c0	flux	rxn00407_c0	-0.13837	0.141455	454.564	-0.97819	0.3285	0.56962	NA	CTP aminohydrolase	(1) H2O[0] + (1) CTP[0] + (1) H+[0] => (1) NH3[0] + (1) UTP[0]	pyrimidine deoxyribonucleotides de novo biosynthesis II	|PWY-7187|
rxn00409	rxn00409_c0	flux	rxn00409_c0	-0.428412	0.149801	449.382	-2.85989	0.0044353	0.040478	NA	ATP:CDP phosphotransferase	(1) ATP[0] + (1) CDP[0] <=> (1) ADP[0] + (1) CTP[0]	ppGpp metabolism;pyrimidine deoxyribonucleotides de novo biosynthesis III;UTP and CTP de novo biosynthesis;pyrimidine deoxyribonucleotides de novo biosynthesis I;pyrimidine deoxyribonucleotides de novo biosynthesis II;pyrimidine deoxyribonucleotide phosphorylation;pyrimidine deoxyribonucleotides de novo biosynthesis IV;CMP phosphorylation;pyrimidine deoxyribonucleotides biosynthesis from CTP;aden…	|PPGPPMET-PWY|;|PWY-6545|;|PWY-7176|;|PWY-7184|;|PWY-7187|;|PWY-7197|;|PWY-7198|;|PWY-7205|;|PWY-7210|;|PWY-7220|;|PWY-7221|;|PWY-7222|;|PWY-7224|;|PWY-7226|;|PWY-7227|
rxn00410	rxn00410_c0	flux	rxn00410_c0	0.0595908	0.116783	430.174	0.51027	0.610124	0.780345	NA	UTP:ammonia ligase (ADP-forming)	(1) ATP[0] + (1) NH3[0] + (1) UTP[0] => (1) ADP[0] + (1) Phosphate[0] + (1) CTP[0] + (2) H+[0]	UTP and CTP de novo biosynthesis;UTP and CTP dephosphorylation II;UTP and CTP dephosphorylation I	|PWY-7176|;|PWY-7177|;|PWY-7185|
rxn00411	rxn00411_c0	flux	rxn00411_c0	0.102432	0.127342	424.797	0.804382	0.421626	0.645822	NA	CTP:pyruvate 2-O-phosphotransferase	(1) Pyruvate[0] + (1) CTP[0] <= (1) Phosphoenolpyruvate[0] + (1) H+[0] + (1) CDP[0]	glycolysis III (from glucose);mixed acid fermentation;glycolysis I (from glucose 6-phosphate);Entner-Doudoroff pathway II (non-phosphorylative);heterolactic fermentation;Bifidobacterium shunt;glycolysis V (Pyrococcus);glycolysis IV;Entner-Doudoroff pathway III (semi-phosphorylative);glycolysis II (from fructose 6-phosphate);Rubisco shunt;anaerobic energy metabolism (invertebrates, cytosol);Bifido…	|ANAGLYCOLYSIS-PWY|;|FERMENTATION-PWY|;|GLYCOLYSIS|;|NPGLUCAT-PWY|;|P122-PWY|;|P124-PWY|;|P341-PWY|;|PWY-1042|;|PWY-2221|;|PWY-5484|;|PWY-5723|;|PWY-7383|;BIFIDOSHUNT2
rxn00412	rxn00412_c0	flux	rxn00412_c0	-0.702478	0.159483	443.855	-4.40473	1.32913e-05	0.000886424	NA	UTP:L-glutamine amido-ligase (ADP-forming)	(1) H2O[0] + (1) ATP[0] + (1) L-Glutamine[0] + (1) UTP[0] => (1) ADP[0] + (1) Phosphate[0] + (1) L-Glutamate[0] + (1) CTP[0] + (2) H+[0]	UTP and CTP de novo biosynthesis;UTP and CTP dephosphorylation II;UTP and CTP dephosphorylation I	|PWY-7176|;|PWY-7177|;|PWY-7185|
rxn00420	rxn00420_c0	flux	rxn00420_c0	-0.0454545	0.106387	421.303	-0.427256	0.669411	0.814609	NA	O-phospho-L-serine phosphohydrolase	(1) H2O[0] + (1) phosphoserine[0] => (1) Phosphate[0] + (1) L-Serine[0]	L-serine biosynthesis I	|SERSYN-PWY|
rxn00422	rxn00422_c0	flux	rxn00422_c0	-0.157226	0.190829	439.869	-0.823911	0.410437	0.641169	NA	L-Serine:pyruvate aminotransferase	(1) Pyruvate[0] + (1) L-Serine[0] <=> (1) L-Alanine[0] + (1) Hydroxypyruvate[0]	L-serine biosynthesis II	|PWY-8011|
rxn00423	rxn00423_c0	flux	rxn00423_c0	0.0187853	0.115613	428.016	0.162484	0.871001	0.930986	NA	acetyl-CoA:L-serine O-acetyltransferase	(1) Acetyl-CoA[0] + (1) L-Serine[0] => (1) CoA[0] + (1) O-Acetyl-L-serine[0]	L-cysteine biosynthesis I;seleno-amino acid biosynthesis (plants);D-cycloserine biosynthesis;L-cysteine biosynthesis VII (from S-sulfo-L-cysteine);N-3-oxalyl-L-2,3-diaminopropanoate biosynthesis	|CYSTSYN-PWY|;|PWY-6936|;|PWY-7274|;|PWY-7870|;|PWY-8071|
rxn00424	rxn00424_c0	flux	rxn00424_c0	-0.0786585	0.108845	418.904	-0.722663	0.47029	0.690455	NA	L-Serine:glyoxylate aminotransferase	(1) Glyoxalate[0] + (1) L-Serine[0] <=> (1) Glycine[0] + (1) Hydroxypyruvate[0]	formaldehyde assimilation I (serine pathway);photorespiration;L-serine biosynthesis II	|PWY-1622|;|PWY-181|;|PWY-8011|
rxn00440	rxn00440_c0	flux	rxn00440_c0	-0.0768396	0.142948	437.93	-0.537536	0.59117	0.777456	NA	ATP:thiamine diphosphotransferase	(1) ATP[0] + (1) Thiamin[0] => (1) AMP[0] + (1) TPP[0] + (1) H+[0]	thiamine diphosphate salvage III;thiamine diphosphate biosynthesis III (Staphylococcus);thiamine diphosphate biosynthesis IV (eukaryotes);thiamine diphosphate salvage IV (yeast)	|PWY-6898|;|PWY-6907|;|PWY-6908|;|PWY-7356|
rxn00456	rxn00456_c0	flux	rxn00456_c0	0.331501	0.116679	434.671	2.84113	0.00470678	0.0420698	NA	L-methionine methanethiol-lyase (deaminating;2-oxobutanoate-forming)	(1) H2O[0] + (1) L-Methionine[0] => (1) NH3[0] + (1) 2-Oxobutyrate[0] + (1) MTTL[0]	seleno-amino acid detoxification and volatilization I;seleno-amino acid detoxification and volatilization III;L-methionine degradation II;dimethyl sulfide biosynthesis from methionine	|PWY-6931|;|PWY-6933|;|PWY-701|;|PWY-7793|
rxn00460	rxn00460_c0	flux	rxn00460_c0	-0.0323734	0.112052	424.175	-0.288915	0.772788	0.876972	NA	UTP:pyruvate 2-O-phosphotransferase	(1) Pyruvate[0] + (1) UTP[0] <= (1) UDP[0] + (1) Phosphoenolpyruvate[0] + (1) H+[0]	glycolysis III (from glucose);mixed acid fermentation;glycolysis I (from glucose 6-phosphate);Entner-Doudoroff pathway II (non-phosphorylative);heterolactic fermentation;Bifidobacterium shunt;glycolysis V (Pyrococcus);glycolysis IV;Entner-Doudoroff pathway III (semi-phosphorylative);glycolysis II (from fructose 6-phosphate);Rubisco shunt;anaerobic energy metabolism (invertebrates, cytosol);Bifido…	|ANAGLYCOLYSIS-PWY|;|FERMENTATION-PWY|;|GLYCOLYSIS|;|NPGLUCAT-PWY|;|P122-PWY|;|P124-PWY|;|P341-PWY|;|PWY-1042|;|PWY-2221|;|PWY-5484|;|PWY-5723|;|PWY-7383|;BIFIDOSHUNT2
rxn00467	rxn00467_c0	flux	rxn00467_c0	-1.60507	4.91619	461.821	-0.326487	0.744204	0.854602	NA	L-Ornithine:2-oxo-acid aminotransferase	(1) 2-Oxoglutarate[0] + (1) Ornithine[0] <=> (1) L-Glutamate[0] + (1) L-Glutamate5-semialdehyde[0]	L-arginine degradation I (arginase pathway);L-ornithine biosynthesis II;L-arginine degradation VI (arginase 2 pathway);L-citrulline biosynthesis;L-proline biosynthesis III (from L-ornithine);L-N&delta;-acetylornithine biosynthesis;L-arginine degradation XIII (reductive Stickland reaction)	|ARGASEDEG-PWY|;|ARGININE-SYN4-PWY|;|ARG-PRO-PWY|;|CITRULBIO-PWY|;|PWY-3341|;|PWY-6922|;|PWY-8187|
rxn00469	rxn00469_c0	flux	rxn00469_c0	0.0284182	0.14466	445.496	0.196449	0.844349	0.917987	NA	N2-Acetyl-L-ornithine amidohydrolase	(1) H2O[0] + (1) N-Acetylornithine[0] <=> (1) Acetate[0] + (1) Ornithine[0]	L-ornithine biosynthesis I;L-arginine biosynthesis III (via N-acetyl-L-citrulline)	|GLUTORN-PWY|;|PWY-5154|
rxn00474	rxn00474_c0	flux	rxn00474_c0	0.185599	0.131934	436.639	1.40676	0.160211	0.378482	NA	L-serine hydro-lyase (adding indole; L-tryptophan-forming)	(1) L-Serine[0] + (1) indol[0] => (1) H2O[0] + (1) L-Tryptophan[0]	L-tryptophan biosynthesis;L-tryptophan biosynthesis (complex)	|TRPSYN-PWY|;TRPSYN-PWY2
rxn00490	rxn00490_c0	flux	rxn00490_c0	-0.182488	0.144373	457.811	-1.264	0.206872	0.439603	NA	L-arogenate hydro-lyase (decarboxylating; L-phenylalanine-forming)	(1) H+[0] + (1) Pretyrosine[0] => (1) H2O[0] + (1) CO2[0] + (1) L-Phenylalanine[0]	L-phenylalanine biosynthesis I;L-phenylalanine biosynthesis II;L-phenylalanine biosynthesis III (cytosolic, plants)	|PHESYN|;|PWY-3462|;|PWY-7432|
rxn00493	rxn00493_c0	flux	rxn00493_c0	-0.275398	0.198146	456.84	-1.38987	0.165245	0.388258	NA	L-Phenylalanine:2-oxoglutarate aminotransferase	(1) 2-Oxoglutarate[0] + (1) L-Phenylalanine[0] <=> (1) L-Glutamate[0] + (1) Phenylpyruvate[0]	L-phenylalanine degradation II (anaerobic);L-asparagine degradation III (mammalian);L-aspartate degradation I;L-aspartate biosynthesis;L-glutamate degradation II;malate/L-aspartate shuttle pathway;L-phenylalanine biosynthesis I;L-tyrosine degradation III;L-histidine degradation V;L-phenylalanine degradation III;L-phenylalanine degradation IV (mammalian, via side chain);sulfolactate degradation II…	|ANAPHENOXI-PWY|;|ASPARAGINE-DEG1-PWY-1|;|ASPARTATE-DEG1-PWY|;|ASPARTATESYN-PWY|;|GLUTDEG-PWY|;|MALATE-ASPARTATE-SHUTTLE-PWY|;|PHESYN|;|PWY3O-4108|;|PWY-5031|;|PWY-5079|;|PWY-6318|;|PWY-6638|;|PWY-6642|;|PWY-6643|;|PWY-7115|;|PWY-7117|;|PWY-7275|;|PWY-7383|;|PWY-7432|;|PWY-8014|
rxn00505	rxn00505_c0	flux	rxn00505_c0	-0.107595	0.217603	419.519	-0.494456	0.621243	0.784014	NA	Isocitrate:NAD+ oxidoreductase (decarboxylating)	(1) NAD[0] + (1) Isocitrate[0] => (1) NADH[0] + (1) CO2[0] + (1) 2-Oxoglutarate[0]	L-lysine biosynthesis IV;coenzyme B biosynthesis;L-lysine biosynthesis V;TCA cycle II (plants and fungi);L-glutamine biosynthesis III;TCA cycle III (animals)	|LYSINE-AMINOAD-PWY|;|P241-PWY|;|PWY-3081|;|PWY-5690|;|PWY-6549|;|PWY66-398|
rxn00512	rxn00512_c0	flux	rxn00512_c0	-0.070469	0.12682	438.187	-0.555661	0.578726	0.76721	NA	Glycolate:NAD+ oxidoreductase	(1) NAD[0] + (1) Glycolate[0] => (1) NADH[0] + (1) Glyoxalate[0] + (1) H+[0]	photorespiration;D-xylose degradation IV;L-arabinose degradation IV	|PWY-181|;|PWY-7294|;|PWY-7295|
rxn00517	rxn00517_c0	flux	rxn00517_c0	0.0600284	0.120026	430.328	0.500128	0.61724	0.781237	NA	ITP:pyruvate 2-O-phosphotransferase	(1) Pyruvate[0] + (1) ITP[0] <= (1) Phosphoenolpyruvate[0] + (1) H+[0] + (1) IDP[0]	glycolysis III (from glucose);mixed acid fermentation;glycolysis I (from glucose 6-phosphate);Entner-Doudoroff pathway II (non-phosphorylative);heterolactic fermentation;Bifidobacterium shunt;glycolysis V (Pyrococcus);glycolysis IV;Entner-Doudoroff pathway III (semi-phosphorylative);glycolysis II (from fructose 6-phosphate);Rubisco shunt;anaerobic energy metabolism (invertebrates, cytosol);Bifido…	|ANAGLYCOLYSIS-PWY|;|FERMENTATION-PWY|;|GLYCOLYSIS|;|NPGLUCAT-PWY|;|P122-PWY|;|P124-PWY|;|P341-PWY|;|PWY-1042|;|PWY-2221|;|PWY-5484|;|PWY-5723|;|PWY-7383|;BIFIDOSHUNT2
rxn00520	rxn00520_c0	flux	rxn00520_c0	0.0713955	0.109991	417.731	0.649101	0.51663	0.729508	NA	Succinate:CoA ligase (IDP-forming)	(1) CoA[0] + (1) Succinate[0] + (1) ITP[0] => (1) Phosphate[0] + (1) Succinyl-CoA[0] + (1) IDP[0]	itaconate degradation;TCA cycle III (animals)	|PWY-5749|;|PWY66-398|
rxn00532	rxn00532_c0	flux	rxn00532_c0	-0.0218763	0.124071	434.17	-0.176321	0.860124	0.924193	NA	3-oxopropanoate:NADP+ oxidoreductase (CoA-malonylating)	(1) NADP[0] + (1) CoA[0] + (1) 3-Oxopropanoate[0] <=> (1) NADPH[0] + (1) H+[0] + (1) Malonyl-CoA[0]	&beta;-alanine degradation I;myo-inositol degradation I;&beta;-alanine degradation II;3-hydroxypropanoate cycle;glyoxylate assimilation;3-hydroxypropanoate/4-hydroxybutanate cycle;acrylate degradation I;propanoyl-CoA degradation II	|BETA-ALA-DEGRADATION-I-PWY|;|P562-PWY|;|PWY-1781|;|PWY-5743|;|PWY-5744|;|PWY-5789|;|PWY-6373|;|PWY-7574|
rxn00533	rxn00533_c0	flux	rxn00533_c0	0.116868	0.148772	448.409	0.785549	0.432547	0.653341	NA	Acetyl-CoA:carbon-dioxide ligase (ADP-forming)	(1) ATP[0] + (1) Acetyl-CoA[0] + (1) H2CO3[0] => (1) ADP[0] + (1) Phosphate[0] + (1) H+[0] + (1) Malonyl-CoA[0]	fatty acid biosynthesis initiation (type I);fatty acid biosynthesis initiation (mitochondria);jadomycin biosynthesis	|PWY-5966-1|;|PWY66-429|;|PWY-6679|
rxn00536	rxn00536_c0	flux	rxn00536_c0	0.318307	0.155064	440.178	2.05275	0.0406873	0.179065	NA	Ethanol:NADP+ oxidoreductase	(1) NADP[0] + (1) Ethanol[0] <=> (1) NADPH[0] + (1) H+[0] + (1) Acetaldehyde[0]	traumatin and (Z)-3-hexen-1-yl acetate biosynthesis;L-tryptophan degradation X (mammalian, via tryptamine);pyruvate fermentation to butanol I;detoxification of reactive carbonyls in chloroplasts;D-xylose degradation to ethylene glycol (engineered)	|PWY-5410|;|PWY-6307|;|PWY-6583|;|PWY-6786|;|PWY-7178|
rxn00541	rxn00541_c0	flux	rxn00541_c0	-0.184321	0.148019	444.047	-1.24526	0.213694	0.448602	NA	L-threonine acetaldehyde-lyase (glycine-forming)	(1) L-Threonine[0] => (1) Glycine[0] + (1) Acetaldehyde[0]	glycine biosynthesis IV;L-threonine degradation IV	|GLYSYN-THR-PWY|;|PWY-5436|
rxn00543	rxn00543_c0	flux	rxn00543_c0	-0.448377	0.133949	446.811	-3.34737	0.000884782	0.0142195	NA	ethanol:NAD+ oxidoreductase	(1) NAD[0] + (1) Ethanol[0] <=> (1) NADH[0] + (1) H+[0] + (1) Acetaldehyde[0]	ethanol degradation I;mixed acid fermentation;heterolactic fermentation;acetylene degradation (anaerobic);ethanolamine utilization;L-tryptophan degradation V (side chain pathway);L-tyrosine degradation III;L-valine degradation II;L-leucine degradation III;L-isoleucine degradation II;L-phenylalanine degradation III;L-methionine degradation III;pyruvate fermentation to ethanol I;pyruvate fermentati…	|ETOH-ACETYLCOA-ANA-PWY|;|FERMENTATION-PWY|;|P122-PWY|;|P161-PWY|;|PWY0-1477|;|PWY-3162|;|PWY3O-4108|;|PWY-5057|;|PWY-5076|;|PWY-5078|;|PWY-5079|;|PWY-5082|;|PWY-5480|;|PWY-5486|;|PWY-5751|;|PWY-6313|;|PWY-6333|;|PWY-6342|;|PWY-6587|;|PWY66-21|;|PWY66-389|;|PWY-6802|;|PWY-6871|;|PWY-7013|;|PWY-7111|;|PWY-7396|
rxn00545	rxn00545_c0	flux	rxn00545_c0	0.0633106	0.115806	427.684	0.546697	0.584872	0.774174	NA	ATP:D-fructose-6-phosphate 1-phosphotransferase	(1) ATP[0] + (1) D-fructose-6-phosphate[0] => (1) ADP[0] + (1) H+[0] + (1) D-fructose-1,6-bisphosphate[0]	glycolysis III (from glucose);glycolysis I (from glucose 6-phosphate);glycolysis IV;formaldehyde assimilation II (assimilatory RuMP Cycle);glycolysis II (from fructose 6-phosphate);1,3-propanediol biosynthesis (engineered)	|ANAGLYCOLYSIS-PWY|;|GLYCOLYSIS|;|PWY-1042|;|PWY-1861|;|PWY-5484|;|PWY-7385|
rxn00546	rxn00546_c0	flux	rxn00546_c0	0.0844739	0.1635	418.68	0.51666	0.605667	0.780345	NA	D-Mannitol-1-phosphate:NAD+ 5-oxidoreductase	(1) NAD[0] + (1) D-mannitol-1-phosphate[0] <=> (1) NADH[0] + (1) H+[0] + (1) D-fructose-6-phosphate[0]	mannitol degradation I;mannitol cycle	|MANNIDEG-PWY|;|PWY-6531|
rxn00547	rxn00547_c0	flux	rxn00547_c0	0.0733895	0.12484	442.319	0.587871	0.556919	0.748603	NA	ATP:D-fructose 6-phosphotransferase	(1) ATP[0] + (1) D-Fructose[0] => (1) ADP[0] + (1) H+[0] + (1) D-fructose-6-phosphate[0]	heterolactic fermentation;sucrose degradation II (sucrose synthase);D-sorbitol degradation I;sucrose degradation IV (sucrose phosphorylase);sucrose degradation III (sucrose invertase);mannitol cycle;sucrose degradation VII (sucrose 3-dehydrogenase);sucrose degradation I (sucrose phosphotransferase)	|P122-PWY|;|PWY-3801|;|PWY-4101|;|PWY-5384|;|PWY-621|;|PWY-6531|;|SUCROSEUTIL2-PWY|;|SUCUTIL-PWY|
rxn00548	rxn00548_c0	flux	rxn00548_c0	-0.292465	0.132902	432.695	-2.2006	0.028292	0.145143	NA	D-fructose-6-phosphate D-erythrose-4-phosphate-lyase (adding phosphate; acetyl-phosphate-forming)	(1) Phosphate[0] + (1) D-fructose-6-phosphate[0] => (1) H2O[0] + (1) Acetylphosphate[0] + (1) D-Erythrose4-phosphate[0]	Bifidobacterium shunt;Bifidobacterium shunt II	|P124-PWY|;BIFIDOSHUNT2
rxn00549	rxn00549_c0	flux	rxn00549_c0	0.0343237	0.128755	419.094	0.266582	0.789922	0.88598	NA	D-Fructose-1,6-bisphosphate 1-phosphohydrolase	(1) H2O[0] + (1) D-fructose-1,6-bisphosphate[0] => (1) Phosphate[0] + (1) D-fructose-6-phosphate[0]	Calvin-Benson-Bassham cycle;gluconeogenesis I;glycolysis I (from glucose 6-phosphate);formaldehyde assimilation III (dihydroxyacetone cycle);glycolysis II (from fructose 6-phosphate);gluconeogenesis III	|CALVIN-PWY|;|GLUCONEO-PWY|;|GLYCOLYSIS|;|P185-PWY|;|PWY-5484|;|PWY66-399|
rxn00551	rxn00551_c0	flux	rxn00551_c0	-0.0337074	0.132002	440.467	-0.255355	0.798568	0.888779	NA	diphosphate:D-fructose-6-phosphate 1-phosphotransferase	(1) PPi[0] + (1) D-fructose-6-phosphate[0] => (1) Phosphate[0] + (1) H+[0] + (1) D-fructose-1,6-bisphosphate[0]	glycolysis IV;pentose phosphate pathway (non-oxidative branch) II	|PWY-1042|;|PWY-8178|
rxn00552	rxn00552_c0	flux	rxn00552_c0	-0.130532	0.136148	435.582	-0.958752	0.338215	0.583817	NA	D-glucosamine-6-phosphate aminohydrolase (ketol isomerizing)	(1) H2O[0] + (1) D-Glucosamine phosphate[0] => (1) NH3[0] + (1) D-fructose-6-phosphate[0]	N-acetylglucosamine degradation I;UDP-N-acetyl-D-galactosamine biosynthesis II;chitin degradation I (archaea);chitin derivatives degradation	|GLUAMCAT-PWY|;|PWY-5514|;|PWY-6855|;|PWY-6906|
rxn00554	rxn00554_c0	flux	rxn00554_c0	-0.0139636	0.128515	424.097	-0.108654	0.913528	0.950815	NA	CTP:D-fructose-6-phosphate 1-phosphotransferase	(1) CTP[0] + (1) D-fructose-6-phosphate[0] => (1) H+[0] + (1) CDP[0] + (1) D-fructose-1,6-bisphosphate[0]	glycolysis III (from glucose);glycolysis I (from glucose 6-phosphate);glycolysis IV;formaldehyde assimilation II (assimilatory RuMP Cycle);glycolysis II (from fructose 6-phosphate);1,3-propanediol biosynthesis (engineered)	|ANAGLYCOLYSIS-PWY|;|GLYCOLYSIS|;|PWY-1042|;|PWY-1861|;|PWY-5484|;|PWY-7385|
rxn00555	rxn00555_c0	flux	rxn00555_c0	-0.165846	0.123355	425.322	-1.34446	0.179515	0.408503	NA	L-glutamine:D-fructose-6-phosphate isomerase (deaminating)	(1) L-Glutamine[0] + (1) D-fructose-6-phosphate[0] <=> (1) L-Glutamate[0] + (1) D-Glucosamine phosphate[0]	CMP-legionaminate biosynthesis I;UDP-N-acetyl-D-galactosamine biosynthesis III;UDP-N-acetyl-D-glucosamine biosynthesis II;UDP-N-acetyl-D-glucosamine biosynthesis I	|PWY-6749|;|PWY-8013|;|UDPNACETYLGALSYN-PWY|;|UDPNAGSYN-PWY|
rxn00556	rxn00556_c0	flux	rxn00556_c0	0.0724673	0.108955	422.058	0.665112	0.506342	0.723227	NA	UTP:D-fructose-6-phosphate 1-phosphotransferase	(1) UTP[0] + (1) D-fructose-6-phosphate[0] => (1) UDP[0] + (1) H+[0] + (1) D-fructose-1,6-bisphosphate[0]	glycolysis III (from glucose);glycolysis I (from glucose 6-phosphate);glycolysis IV;formaldehyde assimilation II (assimilatory RuMP Cycle);glycolysis II (from fructose 6-phosphate);1,3-propanediol biosynthesis (engineered)	|ANAGLYCOLYSIS-PWY|;|GLYCOLYSIS|;|PWY-1042|;|PWY-1861|;|PWY-5484|;|PWY-7385|
rxn00557	rxn00557_c0	flux	rxn00557_c0	0.0109305	0.118765	431.505	0.0920347	0.926713	0.95357	NA	ITP:D-fructose-6-phosphate 1-phosphotransferase	(1) ITP[0] + (1) D-fructose-6-phosphate[0] => (1) H+[0] + (1) IDP[0] + (1) D-fructose-1,6-bisphosphate[0]	glycolysis III (from glucose);glycolysis I (from glucose 6-phosphate);glycolysis IV;formaldehyde assimilation II (assimilatory RuMP Cycle);glycolysis II (from fructose 6-phosphate);1,3-propanediol biosynthesis (engineered)	|ANAGLYCOLYSIS-PWY|;|GLYCOLYSIS|;|PWY-1042|;|PWY-1861|;|PWY-5484|;|PWY-7385|
rxn00558	rxn00558_c0	flux	rxn00558_c0	0.177687	0.1236	431.173	1.4376	0.151273	0.366352	NA	D-glucose-6-phosphate aldose-ketose-isomerase	(1) D-glucose-6-phosphate[0] <=> (1) D-fructose-6-phosphate[0]	glycolysis III (from glucose);gluconeogenesis I;glycolysis I (from glucose 6-phosphate);heterolactic fermentation;Bifidobacterium shunt;glycolysis V (Pyrococcus);sucrose degradation II (sucrose synthase);D-sorbitol biosynthesis I;sucrose degradation IV (sucrose phosphorylase);UDP-N-acetyl-D-galactosamine biosynthesis II;GDP-mannose biosynthesis;sucrose degradation III (sucrose invertase);starch b…	|ANAGLYCOLYSIS-PWY|;|GLUCONEO-PWY|;|GLYCOLYSIS|;|P122-PWY|;|P124-PWY|;|P341-PWY|;|PWY-3801|;|PWY-5054|;|PWY-5384|;|PWY-5514|;|PWY-5659|;|PWY-621|;|PWY-622|;|PWY66-399|;|PWY-6992|;|PWY-7238|;|PWY-7347|;|PWY-7385|;|PWY-8013|;|RUMP-PWY|;|UDPNACETYLGALSYN-PWY|;|UDPNAGSYN-PWY|;BIFIDOSHUNT2
rxn00559	rxn00559_c0	flux	rxn00559_c0	0.109145	0.124411	426.103	0.877294	0.380821	0.620555	NA	D-mannose-6-phosphate aldose-ketose-isomerase	(1) D-mannose-6-phosphate[0] <=> (1) D-fructose-6-phosphate[0]	D-mannose degradation I;mannitol degradation II;mannitol biosynthesis;D-mannose degradation II;GDP-mannose biosynthesis;1,5-anhydrofructose degradation;&beta;-(1,4)-mannan degradation;&beta;-1,4-D-mannosyl-N-acetyl-D-glucosamine degradation	|MANNCAT-PWY|;|PWY-3861|;|PWY-3881|;|PWY3O-1743|;|PWY-5659|;|PWY-6992|;|PWY-7456|;|PWY-7586|
rxn00566	rxn00566_c0	flux	rxn00566_c0	0.349349	0.127047	450.691	2.74977	0.00620353	0.0517159	NA	L-Cysteine hydrogen-sulfide-lyase (deaminating; pyruvate-forming)	(1) H2O[0] + (1) L-Cysteine[0] => (1) NH3[0] + (1) Pyruvate[0] + (1) H+[0] + (1) H2S[0]	L-cysteine biosynthesis III (from L-homocysteine);L-methionine biosynthesis I;glucosinolate biosynthesis from homomethionine;glucosinolate biosynthesis from phenylalanine;glutathione-mediated detoxification I;glucosinolate biosynthesis from tryptophan;glutathione-mediated detoxification II;seleno-amino acid biosynthesis (plants);L-methionine biosynthesis II;glucosinolate biosynthesis from tyrosin…	|HOMOCYSDEGR-PWY|;|HOMOSER-METSYN-PWY|;|PWY-1187|;|PWY-2821|;|PWY-4061|;|PWY-601|;|PWY-6842|;|PWY-6936|;|PWY-702|;|PWY-7901|;|PWY-8001|;|PWY-801|;|PWYQT-4471|;|PWYQT-4472|;|PWYQT-4473|;|PWYQT-4474|;|PWYQT-4475|
rxn00575	rxn00575_c0	flux	rxn00575_c0	-0.274137	0.128801	440.578	-2.12838	0.0338597	0.160417	NA	sucrose glucohydrolase	(1) H2O[0] + (1) Sucrose[0] => (1) D-Glucose[0] + (1) D-Fructose[0]	glycogen degradation I;sucrose degradation III (sucrose invertase);sucrose degradation V (sucrose &alpha;-glucosidase);starch degradation I	|GLYCOCAT-PWY|;|PWY-621|;|PWY66-373|;|PWY-842|
rxn00577	rxn00577_c0	flux	rxn00577_c0	0.272508	0.12888	448.381	2.11444	0.0350293	0.165056	NA	sucrose:phosphate alpha-D-glucosyltransferase	(1) Phosphate[0] + (1) Sucrose[0] => (1) D-Fructose[0] + (1) Glucose-1-phosphate[0]	sucrose degradation IV (sucrose phosphorylase)	|PWY-5384|
rxn00579	rxn00579_c0	flux	rxn00579_c0	-0.108418	0.126154	430.394	-0.859411	0.390592	0.626633	NA	UDP-glucose:D-fructose 2-alpha-D-glucosyltransferase	(1) UDP-glucose[0] + (1) D-Fructose[0] <=> (1) UDP[0] + (1) Sucrose[0]	sucrose degradation II (sucrose synthase)	|PWY-3801|
rxn00599	rxn00599_c0	flux	rxn00599_c0	0.194716	0.129955	442.248	1.49834	0.134758	0.335763	NA	succinyl-CoA:glycine C-succinyltransferase (decarboxylating)	(1) Glycine[0] + (1) H+[0] + (1) Succinyl-CoA[0] => (1) CoA[0] + (1) CO2[0] + (1) 5-Aminolevulinate[0]	tetrapyrrole biosynthesis II (from glycine);2-amino-3-hydroxycyclopent-2-enone biosynthesis	|PWY-5189|;|PWY-7536|
rxn00605	rxn00605_c0	flux	rxn00605_c0	-0.00116758	0.0999362	415.246	-0.0116832	0.990684	0.992943	NA	UDP-glucose:D-glucose-6-phosphate 1-alpha-D-glucosyltransferase	(1) UDP-glucose[0] + (1) D-glucose-6-phosphate[0] <=> (1) UDP[0] + (1) Trehalose 6-phosphate[0]	trehalose biosynthesis I	|TRESYN-PWY|
rxn00606	rxn00606_c0	flux	rxn00606_c0	0.269079	0.149621	449.596	1.7984	0.0727844	0.249935	NA	alpha,alpha-Trehalose-6-phosphate phosphoglucohydrolase	(1) H2O[0] + (1) Trehalose 6-phosphate[0] => (1) D-Glucose[0] + (1) D-glucose-6-phosphate[0]	trehalose degradation I (low osmolarity)	|TREDEGLOW-PWY|
rxn00611	rxn00611_c0	flux	rxn00611_c0	0.474553	0.139762	434.81	3.39544	0.000748111	0.0130269	NA	sn-Glycerol-3-phosphate:NAD+ 2-oxidoreductase	(1) NAD[0] + (1) Glycerol-3-phosphate[0] <= (1) NADH[0] + (1) H+[0] + (1) Glycerone-phosphate[0]	CDP-diacylglycerol biosynthesis II;CDP-diacylglycerol biosynthesis I;CDP-diacylglycerol biosynthesis III;glycerol-3-phosphate shuttle;1,3-propanediol biosynthesis (engineered);phosphatidate biosynthesis (yeast);glucosylglycerol biosynthesis	|PWY0-1319|;|PWY-5667|;|PWY-5981|;|PWY-6118|;|PWY-7385|;|PWY-7411|;|PWY-7902|
rxn00612	rxn00612_c0	flux	rxn00612_c0	-0.235081	0.138975	443.633	-1.69153	0.0914375	0.280157	NA	sn-Glycerol-3-phosphate:NADP+ 2-oxidoreductase	(1) NADP[0] + (1) Glycerol-3-phosphate[0] <= (1) NADPH[0] + (1) H+[0] + (1) Glycerone-phosphate[0]	CDP-diacylglycerol biosynthesis II;CDP-diacylglycerol biosynthesis I;CDP-diacylglycerol biosynthesis III;glucosylglycerol biosynthesis	|PWY0-1319|;|PWY-5667|;|PWY-5981|;|PWY-7902|
rxn00615	rxn00615_c0	flux	rxn00615_c0	-0.204303	0.131304	424.719	-1.55596	0.120462	0.317448	NA	ATP:glycerol 3-phosphotransferase	(1) ATP[0] + (1) Glycerol[0] => (1) ADP[0] + (1) H+[0] + (1) Glycerol-3-phosphate[0]	glycerol degradation I	|PWY-4261|
rxn00617	rxn00617_c0	flux	rxn00617_c0	0.0800508	0.121937	438.199	0.656492	0.511852	0.725124	NA	sn-Glycerol-3-phosphate:D-glucose 6-phosphotransferase	(1) D-Glucose[0] + (1) Glycerol-3-phosphate[0] <=> (1) D-glucose-6-phosphate[0] + (1) Glycerol[0]	NA	NA
rxn00649	rxn00649_c0	flux	rxn00649_c0	0.0187853	0.115613	428.016	0.162484	0.871001	0.930986	NA	O3-acetyl-L-serine:hydrogen-sulfide 2-amino-2-carboxyethyltransferase	(1) H2S[0] + (1) O-Acetyl-L-serine[0] => (1) Acetate[0] + (1) L-Cysteine[0]	L-cysteine biosynthesis I;seleno-amino acid biosynthesis (plants);L-cysteine biosynthesis VIII (Thermococcus kodakarensis);L-cysteine biosynthesis IX (Trichomonas vaginalis)	|CYSTSYN-PWY|;|PWY-6936|;|PWY-8009|;|PWY-8010|
rxn00654	rxn00654_c0	flux	rxn00654_c0	0.122674	0.118892	428.891	1.03181	0.302741	0.546825	NA	N-Carbamoyl-beta-alanine amidohydrolase	(1) H2O[0] + (2) H+[0] + (1) 3-Ureidopropanoate[0] => (1) CO2[0] + (1) NH3[0] + (1) beta-Alanine[0]	uracil degradation I (reductive);thymine degradation	|PWY-3982|;|PWY-6430|
rxn00656	rxn00656_c0	flux	rxn00656_c0	-0.0201548	0.130341	445.106	-0.154632	0.877182	0.934295	NA	L-Alanine:3-oxopropanoate aminotransferase	(1) L-Alanine[0] + (1) 3-Oxopropanoate[0] <=> (1) Pyruvate[0] + (1) beta-Alanine[0]	&beta;-alanine degradation II;&beta;-alanine biosynthesis II	|PWY-1781|;|PWY-3941|
rxn00657	rxn00657_c0	flux	rxn00657_c0	0.0649527	0.145689	451.428	0.44583	0.655934	0.805517	NA	beta-alanine:2-oxoglutarate aminotransferase	(1) 2-Oxoglutarate[0] + (1) beta-Alanine[0] <=> (1) L-Glutamate[0] + (1) 3-Oxopropanoate[0]	nicotine degradation I (pyridine pathway);L-glutamate degradation IV;4-aminobutanoate degradation V;4-aminobutanoate degradation I;4-aminobutanoate degradation III;4-aminobutanoate degradation II	|P181-PWY|;|PWY-4321|;|PWY-5022|;|PWY-6535|;|PWY-6536|;|PWY-6537|
rxn00676	rxn00676_c0	flux	rxn00676_c0	0.120611	0.111578	425.002	1.08096	0.280327	0.526229	NA	acetyl-CoA:propanoyl-CoA 2-C-acetyltransferase	(1) Acetyl-CoA[0] + (1) Propionyl-CoA[0] <=> (1) CoA[0] + (1) 2-Methylacetoacetyl-CoA[0]	fatty acid &beta;-oxidation I (generic);L-isoleucine degradation I;oleate &beta;-oxidation;propanoate fermentation to 2-methylbutanoate;fatty acid &beta;-oxidation II (plant peroxisome);4-ethylphenol degradation (anaerobic);4-hydroxybenzoate biosynthesis III (plants);fatty acid &beta;-oxidation VI (mammalian peroxisome);androstenedione degradation I (aerobic);cholesterol degradation to androstene…	|FAO-PWY|;|ILEUDEG-PWY|;|PWY0-1337|;|PWY-5109|;|PWY-5136|;|PWY-6080|;|PWY-6435|;|PWY66-391|;|PWY-6944|;|PWY-6945|;|PWY-6946|;|PWY-6948|;|PWY-7094|;|PWY-7288|;|PWY-7337|;|PWY-7338|;|PWY-7339|;|PWY-7340|;|PWY-735|;|PWY-7606|;|PWY-7654|;|PWY-7726|;|PWY-7948|;|PWY-8152|;|PWY-8179|;|PWY-8181|;|PWY-8182|
rxn00677	rxn00677_c0	flux	rxn00677_c0	-0.351679	0.1084	428.379	-3.24428	0.00126972	0.0183474	NA	Acetyl-CoA:propanoate CoA-transferase	(1) Acetyl-CoA[0] + (1) Propionate[0] <=> (1) Acetate[0] + (1) Propionyl-CoA[0]	propanoate fermentation to 2-methylbutanoate;pyruvate fermentation to propanoate II (acrylate pathway);1,2-propanediol biosynthesis from lactate (engineered);L-alanine degradation VI (reductive Stickland reaction)	|PWY-5109|;|PWY-5494|;|PWY-7541|;|PWY-8188|
rxn00684	rxn00684_c0	flux	rxn00684_c0	0.188342	0.139876	427.887	1.3465	0.178855	0.408503	NA	5,6,7,8-tetrahydrofolate:NAD+ oxidoreductase	(1) NAD[0] + (1) Tetrahydrofolate[0] <=> (1) NADH[0] + (1) H+[0] + (1) Dihydrofolate[0]	folate transformations III (E. coli);folate transformations II (plants);tetrahydrofolate biosynthesis;dTMP de novo biosynthesis (mitochondrial);Folate biosynthesis from GTP and 4-aminobenzoate via dihydropterin-3-triphosphate	|1CMET2-PWY|;|PWY-3841|;|PWY-6614|;|PWY66-385|;FOLATE-SYN-GS1
rxn00686	rxn00686_c0	flux	rxn00686_c0	-0.182149	0.140002	428.052	-1.30104	0.193945	0.425863	NA	5,6,7,8-tetrahydrofolate:NADP+ oxidoreductase	(1) NADP[0] + (1) Tetrahydrofolate[0] <=> (1) NADPH[0] + (1) H+[0] + (1) Dihydrofolate[0]	folate transformations III (E. coli);folate transformations II (plants);tetrahydrofolate biosynthesis;dTMP de novo biosynthesis (mitochondrial);Folate biosynthesis from GTP and 4-aminobenzoate via dihydropterin-3-triphosphate	|1CMET2-PWY|;|PWY-3841|;|PWY-6614|;|PWY66-385|;FOLATE-SYN-GS1
rxn00691	rxn00691_c0	flux	rxn00691_c0	-0.214139	0.188033	438.841	-1.13884	0.255392	0.500827	NA	10-Formyltetrahydrofolate amidohydrolase	(1) H2O[0] + (1) 10-Formyltetrahydrofolate[0] => (1) Formate[0] + (1) H+[0] + (1) Tetrahydrofolate[0]	purine nucleobases degradation I (anaerobic);folate transformations I;purine nucleobases degradation II (anaerobic);formaldehyde oxidation VII (THF pathway)	|P164-PWY|;|PWY-2201|;|PWY-5497|;|PWY-7909|
rxn00692	rxn00692_c0	flux	rxn00692_c0	0.404132	0.137338	440.277	2.94261	0.00342655	0.0330995	NA	5,10-Methylenetetrahydrofolate:glycine hydroxymethyltransferase	(1) H2O[0] + (1) Glycine[0] + (1) 5-10-Methylenetetrahydrofolate[0] <=> (1) L-Serine[0] + (1) Tetrahydrofolate[0]	folate transformations III (E. coli);glycine biosynthesis I;formaldehyde assimilation I (serine pathway);photorespiration;folate polyglutamylation;folate transformations I;glycine betaine degradation II (mammalian);glycine betaine degradation I;folate transformations II (plants);purine nucleobases degradation II (anaerobic);dTMP de novo biosynthesis (mitochondrial)	|1CMET2-PWY|;|GLYSYN-PWY|;|PWY-1622|;|PWY-181|;|PWY-2161|;|PWY-2201|;|PWY-3661-1|;|PWY-3661|;|PWY-3841|;|PWY-5497|;|PWY66-385|
rxn00695	rxn00695_c0	flux	rxn00695_c0	0.503525	0.145522	425.697	3.46013	0.000594414	0.0112034	NA	ATP:alpha-D-glucose-1-phosphate adenylyltransferase	(1) ATP[0] + (1) Glucose-1-phosphate[0] <=> (1) PPi[0] + (1) ADPglucose[0]	glycogen biosynthesis I (from ADP-D-Glucose);starch biosynthesis;glucosylglycerol biosynthesis	|GLYCOGENSYNTH-PWY|;|PWY-622|;|PWY-7902|
rxn00704	rxn00704_c0	flux	rxn00704_c0	-0.315028	0.140691	442.874	-2.23915	0.0256418	0.133924	NA	alpha-D-Glucose 1-phosphate 1,6-phosphomutase	(1) Glucose-1-phosphate[0] <=> (1) D-glucose-6-phosphate[0]	glucose and glucose-1-phosphate degradation;glycogen degradation I;glycogen biosynthesis I (from ADP-D-Glucose);trehalose degradation V;sucrose degradation II (sucrose synthase);sucrose degradation IV (sucrose phosphorylase);GDP-&alpha;-D-glucose biosynthesis;streptomycin biosynthesis;glycogen degradation II;starch biosynthesis;D-galactose degradation I (Leloir pathway);starch degradation III;sta…	|GLUCOSE1PMETAB-PWY|;|GLYCOCAT-PWY|;|GLYCOGENSYNTH-PWY|;|PWY-2723|;|PWY-3801|;|PWY-5384|;|PWY-5661|;|PWY-5940|;|PWY-5941|;|PWY-622|;|PWY-6317|;|PWY-6731|;|PWY-6737|;|PWY-7238|;|PWY-7343|;|PWY-7900|;|PWY-7902|;|PWY-8139|
rxn00707	rxn00707_c0	flux	rxn00707_c0	-0.359271	0.112626	424.355	-3.18995	0.00152853	0.0204909	NA	ITP:cytidine 5'-phosphotransferase	(1) ITP[0] + (1) Cytidine[0] => (1) CMP[0] + (1) H+[0] + (1) IDP[0]	pyrimidine ribonucleosides salvage I	|PWY-7193|
rxn00708	rxn00708_c0	flux	rxn00708_c0	-0.113915	0.0989994	413.982	-1.15067	0.250534	0.499324	NA	Uridine 5'-monophosphate phosphohydrolase	(1) H2O[0] + (1) UMP[0] => (1) Phosphate[0] + (1) Uridine[0]	NAD salvage pathway III (to nicotinamide riboside);NAD salvage (plants);inosine 5'-phosphate degradation;adenosine nucleotides degradation I;guanosine nucleotides degradation II;guanosine nucleotides degradation I;guanosine nucleotides degradation III;UTP and CTP dephosphorylation I;tunicamycin biosynthesis;adenosine nucleotides degradation II	|NAD-BIOSYNTHESIS-II|;|PWY-5381|;|PWY-5695|;|PWY-6596|;|PWY-6606|;|PWY-6607|;|PWY-6608|;|PWY-7185|;|PWY-7821|;|SALVADEHYPOX-PWY|
rxn00709	rxn00709_c0	flux	rxn00709_c0	0.153215	0.112864	427.553	1.35752	0.175333	0.40537	NA	ATP:uridine 5'-phosphotransferase	(1) ATP[0] + (1) Uridine[0] => (1) ADP[0] + (1) H+[0] + (1) UMP[0]	pyrimidine ribonucleosides salvage I	|PWY-7193|
rxn00710	rxn00710_c0	flux	rxn00710_c0	0.0353101	0.131078	440.125	0.269382	0.787762	0.884701	NA	orotidine-5'-phosphate carboxy-lyase (UMP-forming)	(1) H+[0] + (1) Orotidylic acid[0] => (1) CO2[0] + (1) UMP[0]	UMP biosynthesis I;UMP biosynthesis II;UMP biosynthesis III	|PWY-5686|;|PWY-7790|;|PWY-7791|
rxn00711	rxn00711_c0	flux	rxn00711_c0	0.0681874	0.117133	432.012	0.582138	0.560778	0.752623	NA	UMP:diphosphate phospho-alpha-D-ribosyltransferase	(1) PPi[0] + (1) H+[0] + (1) UMP[0] <= (1) Uracil[0] + (1) PRPP[0]	pyrimidine nucleobases salvage I	|PWY-7183|
rxn00712	rxn00712_c0	flux	rxn00712_c0	0.0466614	0.109517	420.311	0.426064	0.670279	0.814609	NA	UTP:uridine 5'-phosphotransferase	(1) UTP[0] + (1) Uridine[0] => (1) UDP[0] + (1) H+[0] + (1) UMP[0]	pyrimidine ribonucleosides salvage I	|PWY-7193|
rxn00713	rxn00713_c0	flux	rxn00713_c0	-0.0401998	0.114346	419.843	-0.351563	0.725343	0.845258	NA	GTP:uridine 5'-phosphotransferase	(1) GTP[0] + (1) Uridine[0] => (1) GDP[0] + (1) H+[0] + (1) UMP[0]	pyrimidine ribonucleosides salvage I	|PWY-7193|
rxn00715	rxn00715_c0	flux	rxn00715_c0	-0.156313	0.148095	429.866	-1.05549	0.291795	0.535989	NA	ITP:uridine 5'-phosphotransferase	(1) ITP[0] + (1) Uridine[0] => (1) H+[0] + (1) IDP[0] + (1) UMP[0]	pyrimidine ribonucleosides salvage I	|PWY-7193|
rxn00717	rxn00717_c0	flux	rxn00717_c0	0.0418093	0.109318	420.776	0.382455	0.702317	0.832981	NA	Cytosine aminohydrolase	(1) H2O[0] + (1) H+[0] + (1) Cytosine[0] => (1) NH3[0] + (1) Uracil[0]	pyrimidine ribonucleosides salvage III	|PWY-7195|
rxn00737	rxn00737_c0	flux	rxn00737_c0	0.140202	0.113899	428.535	1.23093	0.219024	0.457574	NA	L-threonine ammonia-lyase (2-oxobutanoate-forming)	(1) L-Threonine[0] => (1) NH3[0] + (1) 2-Oxobutyrate[0]	L-isoleucine biosynthesis I (from threonine);L-threonine degradation I;hypoglycin biosynthesis;L-threonine degradation V	|ILEUSYN-PWY|;|PWY-5437|;|PWY-5826|;|PWY66-428|
rxn00742	rxn00742_c0	flux	rxn00742_c0	-0.0493527	0.121371	427.948	-0.406628	0.684484	0.82309	NA	L-cystathionine cysteine-lyase (deaminating; 2-oxobutanoate-forming)	(1) H2O[0] + (1) Cystathionine[0] => (1) NH3[0] + (1) L-Cysteine[0] + (1) 2-Oxobutyrate[0]	L-cysteine biosynthesis III (from L-homocysteine);homocysteine and cysteine interconversion	|HOMOCYSDEGR-PWY|;|PWY-801|
rxn00743	rxn00743_c0	flux	rxn00743_c0	-0.337501	0.187993	423.066	-1.79529	0.0733211	0.249935	NA	Glycerone phosphate phosphohydrolase	(1) H2O[0] + (1) Glycerone-phosphate[0] => (1) Phosphate[0] + (1) Glycerone[0]	diethylphosphate degradation;phosphate acquisition;Folate biosynthesis from GTP and 4-aminobenzoate via dihydropterin-3-triphosphate;NAD phosphorylation and dephosphorylation	|PWY-5491|;|PWY-6348|;FOLATE-SYN-GS1;|NADPHOS-DEPHOS-PWY|
rxn00744	rxn00744_c0	flux	rxn00744_c0	0.0923782	0.408617	461.552	0.226075	0.821243	0.904724	NA	ATP:glycerone phosphotransferase	(1) ATP[0] + (1) Glycerone[0] => (1) ADP[0] + (1) H+[0] + (1) Glycerone-phosphate[0]	formaldehyde assimilation III (dihydroxyacetone cycle);glycerol degradation II	|P185-PWY|;|PWY-6131|
rxn00762	rxn00762_c0	flux	rxn00762_c0	0.256013	0.253285	424.158	1.01077	0.312704	0.557848	NA	glycerol:NAD+ 2-oxidoreductase	(1) NAD[0] + (1) Glycerol[0] <=> (1) NADH[0] + (1) H+[0] + (1) Glycerone[0]	glycerol degradation V;glycerol degradation II	|GLYCEROLMETAB-PWY|;|PWY-6131|
rxn00763	rxn00763_c0	flux	rxn00763_c0	0.0625542	0.124263	440.03	0.503401	0.614934	0.781237	NA	Glycerol:NAD+ oxidoreductase	(1) NAD[0] + (1) Glycerol[0] <=> (1) NADH[0] + (1) H+[0] + (1) D-Glyceraldehyde[0]	ethanol degradation I;mixed acid fermentation;heterolactic fermentation;acetylene degradation (anaerobic);ethanolamine utilization;L-tryptophan degradation V (side chain pathway);L-tyrosine degradation III;L-valine degradation II;L-leucine degradation III;L-isoleucine degradation II;L-phenylalanine degradation III;L-methionine degradation III;pyruvate fermentation to ethanol I;pyruvate fermentati…	|ETOH-ACETYLCOA-ANA-PWY|;|FERMENTATION-PWY|;|P122-PWY|;|P161-PWY|;|PWY0-1477|;|PWY-3162|;|PWY3O-4108|;|PWY-5057|;|PWY-5076|;|PWY-5078|;|PWY-5079|;|PWY-5082|;|PWY-5480|;|PWY-5486|;|PWY-5515|;|PWY-5751|;|PWY-6313|;|PWY-6333|;|PWY-6342|;|PWY-6587|;|PWY66-21|;|PWY66-389|;|PWY-6693|;|PWY-6802|;|PWY-6871|;|PWY-7013|;|PWY-7111|;|PWY-7396|
rxn00765	rxn00765_c0	flux	rxn00765_c0	0.41805	0.152477	430.892	2.74173	0.0063661	0.0525658	NA	Glycerol:NADP+ oxidoreductase	(1) NADP[0] + (1) Glycerol[0] <=> (1) NADPH[0] + (1) H+[0] + (1) D-Glyceraldehyde[0]	traumatin and (Z)-3-hexen-1-yl acetate biosynthesis;L-arabinose degradation II;L-tryptophan degradation X (mammalian, via tryptamine);pyruvate fermentation to butanol I;D-galactose degradation IV;detoxification of reactive carbonyls in chloroplasts;D-xylose degradation to ethylene glycol (engineered)	|PWY-5410|;|PWY-5515|;|PWY-6307|;|PWY-6583|;|PWY-6693|;|PWY-6786|;|PWY-7178|
rxn00770	rxn00770_c0	flux	rxn00770_c0	0.185126	0.124864	434.75	1.48262	0.1389	0.344074	NA	ATP:D-ribose-5-phosphate diphosphotransferase	(1) ATP[0] + (1) ribose-5-phosphate[0] => (1) AMP[0] + (1) H+[0] + (1) PRPP[0]	PRPP biosynthesis	|PWY0-662|
rxn00772	rxn00772_c0	flux	rxn00772_c0	-0.134068	0.141558	427.681	-0.947089	0.344128	0.585977	NA	ATP:D-ribose 5-phosphotransferase	(1) ATP[0] + (1) D-Ribose[0] => (1) ADP[0] + (1) H+[0] + (1) ribose-5-phosphate[0]	ribose phosphorylation	|RIBOKIN-PWY|
rxn00774	rxn00774_c0	flux	rxn00774_c0	-0.4141	0.149272	419.301	-2.77412	0.00578232	0.0498294	NA	Ribose-5-phosphate:ammonia ligase (ADP-forming)	(1) ATP[0] + (1) NH3[0] + (1) ribose-5-phosphate[0] => (1) ADP[0] + (1) Phosphate[0] + (1) H+[0] + (1) 5-Phosphoribosylamine[0]	NA	NA
rxn00776	rxn00776_c0	flux	rxn00776_c0	0.380487	0.634413	449.172	0.599747	0.548977	0.74722	NA	uracil hydro-lyase (adding D-ribose 5-phosphate;pseudouridine-5'-phosphate-forming)	(1) Uracil[0] + (1) ribose-5-phosphate[0] <=> (1) H2O[0] + (1) Pseudouridine 5'-phosphate[0]	pseudouridine degradation	|PWY-6019|
rxn00778	rxn00778_c0	flux	rxn00778_c0	-0.0299098	0.131083	429.428	-0.228174	0.81962	0.904194	NA	D-Ribose 1,5-phosphomutase	(1) Ribose 1-phosphate[0] <=> (1) ribose-5-phosphate[0]	glucose and glucose-1-phosphate degradation;glycogen degradation I;glycogen biosynthesis I (from ADP-D-Glucose);purine ribonucleosides degradation;trehalose degradation V;sucrose degradation II (sucrose synthase);sucrose degradation IV (sucrose phosphorylase);GDP-&alpha;-D-glucose biosynthesis;streptomycin biosynthesis;glycogen degradation II;starch biosynthesis;D-galactose degradation I (Leloir …	|GLUCOSE1PMETAB-PWY|;|GLYCOCAT-PWY|;|GLYCOGENSYNTH-PWY|;|PWY0-1296|;|PWY-2723|;|PWY-3801|;|PWY-5384|;|PWY-5661|;|PWY-5940|;|PWY-5941|;|PWY-622|;|PWY-6317|;|PWY-6731|;|PWY-6737|;|PWY-7180|;|PWY-7238|;|PWY-7343|;|PWY-7900|;|PWY-7902|;|PWY-8139|
rxn00781	rxn00781_c0	flux	rxn00781_c0	-0.0240407	0.139682	449.345	-0.17211	0.863429	0.926476	NA	D-glyceraldehyde-3-phosphate:NAD+ oxidoreductase (phosphorylating)	(1) NAD[0] + (1) Phosphate[0] + (1) Glyceraldehyde3-phosphate[0] <=> (1) NADH[0] + (1) H+[0] + (1) 1,3-Bisphospho-D-glycerate[0]	glycolysis III (from glucose);gluconeogenesis I;glycolysis I (from glucose 6-phosphate);heterolactic fermentation;Bifidobacterium shunt;formaldehyde assimilation III (dihydroxyacetone cycle);glycolysis IV;arsenate detoxification V;glycolysis II (from fructose 6-phosphate);gluconeogenesis III;Bifidobacterium shunt II	|ANAGLYCOLYSIS-PWY|;|GLUCONEO-PWY|;|GLYCOLYSIS|;|P122-PWY|;|P124-PWY|;|P185-PWY|;|PWY-1042|;|PWY1YI0-1|;|PWY-5484|;|PWY66-399|;BIFIDOSHUNT2
rxn00782	rxn00782_c0	flux	rxn00782_c0	1.73566	0.908937	439.024	1.90955	0.0568428	0.213345	NA	D-glyceraldehyde-3-phosphate:NADP+ oxidoreductase (phosphorylating)	(1) NADP[0] + (1) Phosphate[0] + (1) Glyceraldehyde3-phosphate[0] <= (1) NADPH[0] + (1) H+[0] + (1) 1,3-Bisphospho-D-glycerate[0]	Calvin-Benson-Bassham cycle	|CALVIN-PWY|
rxn00786	rxn00786_c0	flux	rxn00786_c0	0.108292	0.128492	440.051	0.842794	0.399802	0.633689	NA	D-fructose-1,6-bisphosphate D-glyceraldehyde-3-phosphate-lyase (glycerone-phosphate-forming)	(1) D-fructose-1,6-bisphosphate[0] <=> (1) Glycerone-phosphate[0] + (1) Glyceraldehyde3-phosphate[0]	glycolysis III (from glucose);Calvin-Benson-Bassham cycle;gluconeogenesis I;glycolysis I (from glucose 6-phosphate);formaldehyde assimilation III (dihydroxyacetone cycle);glycolysis V (Pyrococcus);sedoheptulose bisphosphate bypass;glycolysis IV;formaldehyde assimilation II (assimilatory RuMP Cycle);glycolysis II (from fructose 6-phosphate);sucrose degradation V (sucrose &alpha;-glucosidase);gluco…	|ANAGLYCOLYSIS-PWY|;|CALVIN-PWY|;|GLUCONEO-PWY|;|GLYCOLYSIS|;|P185-PWY|;|P341-PWY|;|PWY0-1517|;|PWY-1042|;|PWY-1861|;|PWY-5484|;|PWY66-373|;|PWY66-399|;|PWY-7385|;|PWY-8178|
rxn00789	rxn00789_c0	flux	rxn00789_c0	-0.207433	0.135891	437.929	-1.52647	0.127614	0.326376	NA	1-(5-phospho-D-ribosyl)-ATP:diphosphate phospho-alpha-D-ribosyl-transferase	(1) PPi[0] + (1) H+[0] + (1) Phosphoribosyl-ATP[0] <= (1) ATP[0] + (1) PRPP[0]	L-histidine biosynthesis	|HISTSYN-PWY|
rxn00790	rxn00790_c0	flux	rxn00790_c0	0.163823	0.144189	439.166	1.13617	0.256506	0.500879	NA	5-phosphoribosylamine:diphosphate phospho-alpha-D-ribosyltransferase (glutamate-amidating)	(1) PPi[0] + (1) L-Glutamate[0] + (1) H+[0] + (1) 5-Phosphoribosylamine[0] <= (1) H2O[0] + (1) L-Glutamine[0] + (1) PRPP[0]	5-aminoimidazole ribonucleotide biosynthesis I;5-aminoimidazole ribonucleotide biosynthesis II;4-amino-2-methyl-5-diphosphomethylpyrimidine biosynthesis II	|PWY-6121|;|PWY-6122|;|PWY-7282|
rxn00797	rxn00797_c0	flux	rxn00797_c0	-0.0404583	0.143903	430.836	-0.28115	0.77873	0.880631	NA	Uridine ribohydrolase	(1) H2O[0] + (1) Uridine[0] <=> (1) Uracil[0] + (1) D-Ribose[0]	NAD salvage (plants);pyrimidine ribonucleosides salvage II;pyrimidine ribonucleosides salvage III	|PWY-5381|;|PWY-6556|;|PWY-7195|
rxn00800	rxn00800_c0	flux	rxn00800_c0	0.149936	0.115518	429.636	1.29794	0.195003	0.425863	NA	N6-(1,2-dicarboxyethyl)AMP AMP-lyase (fumarate-forming)	(1) Adenylosuccinate[0] <=> (1) AMP[0] + (1) Fumarate[0]	inosine-5'-phosphate biosynthesis I;inosine-5'-phosphate biosynthesis II;adenosine ribonucleotides de novo biosynthesis;inosine-5'-phosphate biosynthesis III;inosine-5'-phosphate biosynthesis at high carbonate levels	|PWY-6123|;|PWY-6124|;|PWY-7219|;|PWY-7234|;IMPSYN-HIGH-HCO3
rxn00816	rxn00816_c0	flux	rxn00816_c0	-0.0163548	0.121321	432.07	-0.134806	0.892828	0.941123	NA	Lactose galactohydrolase	(1) H2O[0] + (1) LACT[0] => (1) D-Glucose[0] + (1) Galactose[0]	lactose degradation III;lactose degradation II;xyloglucan degradation II (exoglucanase);Lacto-N-tetraose degradation;Mucus glycans degradation	|BGALACT-PWY|;|LACTOSEUTIL-PWY|;|PWY-6807|;LNT-DEGRADATION;MUC-GLYCAN_DEG
rxn00829	rxn00829_c0	flux	rxn00829_c0	0.366821	0.12877	437.479	2.84865	0.0045976	0.0415221	NA	ATP:(R)-5-diphosphomevalonate carboxy-lyase (adding ATP; isopentenyl-diphosphate-forming)	(1) ATP[0] + (1) 5-diphosphomevalonate[0] => (1) ADP[0] + (1) Phosphate[0] + (1) CO2[0] + (1) Isopentenyldiphosphate[0]	isoprene biosynthesis II (engineered);mevalonate pathway I (eukaryotes and bacteria)	|PWY-7391|;|PWY-922|
rxn00830	rxn00830_c0	flux	rxn00830_c0	0.18715	0.144092	444.594	1.29882	0.194678	0.425863	NA	Isopentenyl-diphosphate delta3-delta2-isomerase	(1) Isopentenyldiphosphate[0] <=> (1) DMAPP[0]	methylerythritol phosphate pathway I;trans, trans-farnesyl diphosphate biosynthesis;mevalonate pathway II (haloarchaea);mono-trans, poly-cis decaprenyl phosphate biosynthesis;all-trans-farnesol biosynthesis;bisabolene biosynthesis (engineered);isoprene biosynthesis II (engineered);mevalonate pathway III (Thermoplasma);methylerythritol phosphate pathway II;mevalonate pathway IV (archaea);mevalonat…	|NONMEVIPP-PWY|;|PWY-5123|;|PWY-6174|;|PWY-6383|;|PWY-6859|;|PWY-7102|;|PWY-7391|;|PWY-7524|;|PWY-7560|;|PWY-8125|;|PWY-922|
rxn00834	rxn00834_c0	flux	rxn00834_c0	-0.0650905	0.121732	430.471	-0.534705	0.59313	0.777456	NA	IMP:NAD+ oxidoreductase	(1) H2O[0] + (1) NAD[0] + (1) IMP[0] <=> (1) NADH[0] + (1) H+[0] + (1) XMP[0]	inosine 5'-phosphate degradation;adenosine nucleotides degradation I;guanosine ribonucleotides de novo biosynthesis	|PWY-5695|;|PWY-6596|;|PWY-7221|
rxn00836	rxn00836_c0	flux	rxn00836_c0	-0.161814	0.124369	429.516	-1.30108	0.193929	0.425863	NA	IMP:diphosphate phospho-D-ribosyltransferase	(1) PPi[0] + (1) H+[0] + (1) IMP[0] <= (1) PRPP[0] + (1) HYXN[0]	guanine and guanosine salvage II;adenine and adenosine salvage III;adenine salvage;guanine and guanosine salvage	|PWY-6599|;|PWY-6609|;|PWY-6610|;|PWY-6620|
rxn00838	rxn00838_c0	flux	rxn00838_c0	0.149936	0.115518	429.636	1.29794	0.195003	0.425863	NA	IMP:L-aspartate ligase (GDP-forming)	(1) GTP[0] + (1) L-Aspartate[0] + (1) IMP[0] => (1) Phosphate[0] + (1) GDP[0] + (2) H+[0] + (1) Adenylosuccinate[0]	adenosine ribonucleotides de novo biosynthesis	|PWY-7219|
rxn00839	rxn00839_c0	flux	rxn00839_c0	-0.881693	0.269711	420.788	-3.26903	0.00116779	0.0174565	NA	ATP:dADP phosphotransferase	(1) ATP[0] + (1) dADP[0] <=> (1) ADP[0] + (1) dATP[0]	ppGpp metabolism;pyrimidine deoxyribonucleotides de novo biosynthesis III;UTP and CTP de novo biosynthesis;pyrimidine deoxyribonucleotides de novo biosynthesis I;pyrimidine deoxyribonucleotides de novo biosynthesis II;pyrimidine deoxyribonucleotide phosphorylation;pyrimidine deoxyribonucleotides de novo biosynthesis IV;CMP phosphorylation;pyrimidine deoxyribonucleotides biosynthesis from CTP;aden…	|PPGPPMET-PWY|;|PWY-6545|;|PWY-7176|;|PWY-7184|;|PWY-7187|;|PWY-7197|;|PWY-7198|;|PWY-7205|;|PWY-7210|;|PWY-7220|;|PWY-7221|;|PWY-7222|;|PWY-7224|;|PWY-7226|;|PWY-7227|
rxn00840	rxn00840_c0	flux	rxn00840_c0	-0.237608	0.146481	432.811	-1.6221	0.10551	0.299517	NA	dATP:pyruvate 2-O-phosphotransferase	(1) Pyruvate[0] + (1) dATP[0] <= (1) Phosphoenolpyruvate[0] + (1) H+[0] + (1) dADP[0]	glycolysis III (from glucose);mixed acid fermentation;glycolysis I (from glucose 6-phosphate);Entner-Doudoroff pathway II (non-phosphorylative);heterolactic fermentation;Bifidobacterium shunt;glycolysis V (Pyrococcus);glycolysis IV;Entner-Doudoroff pathway III (semi-phosphorylative);glycolysis II (from fructose 6-phosphate);Rubisco shunt;anaerobic energy metabolism (invertebrates, cytosol);Bifido…	|ANAGLYCOLYSIS-PWY|;|FERMENTATION-PWY|;|GLYCOLYSIS|;|NPGLUCAT-PWY|;|P122-PWY|;|P124-PWY|;|P341-PWY|;|PWY-1042|;|PWY-2221|;|PWY-5484|;|PWY-5723|;|PWY-7383|;BIFIDOSHUNT2
rxn00849	rxn00849_c0	flux	rxn00849_c0	0.385897	0.13842	440.978	2.78788	0.00553478	0.0484713	NA	D-Alanine:2-oxoglutarate aminotransferase	(1) 2-Oxoglutarate[0] + (1) D-Alanine[0] <=> (1) Pyruvate[0] + (1) D-Glutamate[0]	NA	NA
rxn00853	rxn00853_c0	flux	rxn00853_c0	0.28823	0.199418	195.81	1.44535	0.149957	0.365407	NA	N-Carbamoylputrescine amidohydrolase	(1) H2O[0] + (2) H+[0] + (1) N-Carbamoylputrescine[0] => (1) CO2[0] + (1) NH3[0] + (1) Putrescine[0]	L-arginine degradation IV (arginine decarboxylase/agmatine deiminase pathway);putrescine biosynthesis II	|ARGDEG-III-PWY|;|PWY-43|
rxn00867	rxn00867_c0	flux	rxn00867_c0	0.114015	0.143359	440.453	0.795313	0.42686	0.648139	NA	L-histidine ammonia-lyase (urocanate-forming)	(1) L-Histidine[0] => (1) NH3[0] + (1) Urocanate[0]	L-histidine degradation I;L-histidine degradation VI;L-histidine degradation II;L-histidine degradation III	|HISDEG-PWY|;|HISHP-PWY|;|PWY-5028|;|PWY-5030|
rxn00869	rxn00869_c0	flux	rxn00869_c0	0.399233	0.127842	426.5	3.12285	0.00191308	0.0227212	NA	butanal:NAD+ oxidoreductase (CoA-acylating)	(1) NAD[0] + (1) CoA[0] + (1) Butanal[0] <=> (1) NADH[0] + (1) H+[0] + (1) Butyryl-CoA[0]	ethanol degradation I;mixed acid fermentation;heterolactic fermentation;acetylene degradation (anaerobic);2-aminoethylphosphonate degradation I;ethanolamine utilization;2-hydroxypenta-2,4-dienoate degradation;L-threonine degradation IV;pyruvate fermentation to ethanol I;pyruvate fermentation to butanol I;pyruvate fermentation to ethanol III;pyruvate fermentation to butanol II (engineered);triethy…	|ETOH-ACETYLCOA-ANA-PWY|;|FERMENTATION-PWY|;|P122-PWY|;|P161-PWY|;|PHOSPHONOTASE-PWY|;|PWY0-1477|;|PWY-5162|;|PWY-5436|;|PWY-5480|;|PWY-6583|;|PWY-6587|;|PWY-6883|;|PWY-7085|;|PWY-7180|;|PWY-8060|;|PWY-8062|
rxn00870	rxn00870_c0	flux	rxn00870_c0	-0.399254	0.127843	426.501	-3.12301	0.00191211	0.0227212	NA	butanal:NADP+ oxidoreductase (CoA-acylating)	(1) NADP[0] + (1) CoA[0] + (1) Butanal[0] <=> (1) NADPH[0] + (1) H+[0] + (1) Butyryl-CoA[0]	pyruvate fermentation to butanol I;pyruvate fermentation to butanol II (engineered)	|PWY-6583|;|PWY-6883|
rxn00871	rxn00871_c0	flux	rxn00871_c0	0.120524	0.103824	419.264	1.16084	0.246367	0.495896	NA	butanoyl-CoA:phosphate butanoyltransferase	(1) Phosphate[0] + (1) Butyryl-CoA[0] <=> (1) CoA[0] + (1) Butanoylphosphate[0]	pyruvate fermentation to butanoate	|CENTFERM-PWY|
rxn00873	rxn00873_c0	flux	rxn00873_c0	-0.155092	0.179979	461.419	-0.861725	0.389287	0.626633	NA	Butanoate:CoA ligase (AMP-forming)	(1) ATP[0] + (1) CoA[0] + (1) Butyrate[0] => (1) PPi[0] + (1) AMP[0] + (1) H+[0] + (1) Butyryl-CoA[0]	octane oxidation;oleate &beta;-oxidation;suberin monomers biosynthesis;cutin biosynthesis;sphingosine and sphingosine-1-phosphate metabolism;cannabinoid biosynthesis;long-chain fatty acid activation;oleate biosynthesis I (plants);capsaicin biosynthesis;wax esters biosynthesis II;palmitate biosynthesis (type II fatty acid synthase);stearate biosynthesis I (animals);stearate biosynthesis II (bacter…	|P221-PWY|;|PWY0-1337|;|PWY-1121|;|PWY-321|;|PWY3DJ-11470|;|PWY-5140|;|PWY-5143|;|PWY-5147|;|PWY-5710|;|PWY-5885|;|PWY-5971|;|PWY-5972|;|PWY-5989|;|PWY-6000|;|PWY-6001|;|PWY66-387|;|PWY66-388|;|PWY66-389|;|PWY-6733|;|PWY-6803|;|PWY-6873|;|PWY-6920|;|PWY-7033|;|PWY-7049|;|PWY-7094|;|PWY-7119|;|PWY-7724|;|PWY-7948|;|PWY-8181|;|PWY-8182|
rxn00874	rxn00874_c0	flux	rxn00874_c0	-0.197518	0.126946	432.511	-1.55591	0.12046	0.317448	NA	butanoyl-CoA:acetyl-CoA C-butanoyltransferase	(1) Acetyl-CoA[0] + (1) Butyryl-CoA[0] <=> (1) CoA[0] + (1) 3-Oxohexanoyl-CoA[0]	acetoacetate degradation (to acetyl CoA);pyruvate fermentation to butanoate;fatty acid &beta;-oxidation I (generic);L-isoleucine degradation I;L-glutamate degradation V (via hydroxyglutarate);L-lysine fermentation to acetate and butanoate;oleate &beta;-oxidation;polyhydroxybutanoate biosynthesis;propanoate fermentation to 2-methylbutanoate;fatty acid &beta;-oxidation II (plant peroxisome);glutary…	|ACETOACETATE-DEG-PWY|;|CENTFERM-PWY|;|FAO-PWY|;|ILEUDEG-PWY|;|P162-PWY|;|P163-PWY|;|PWY0-1337|;|PWY1-3|;|PWY-5109|;|PWY-5136|;|PWY-5177|;|PWY-5741|;|PWY-5789|;|PWY-6080|;|PWY-6174|;|PWY-6435|;|PWY-6583|;|PWY-6588|;|PWY66-367|;|PWY66-368|;|PWY66-391|;|PWY-6863|;|PWY-6876|;|PWY-6883|;|PWY-6944|;|PWY-6945|;|PWY-6946|;|PWY-6948|;|PWY-7094|;|PWY-7216|;|PWY-7288|;|PWY-7337|;|PWY-7338|;|PWY-7339|;|PWY-…
rxn00877	rxn00877_c0	flux	rxn00877_c0	-0.00186673	0.138255	432.549	-0.013502	0.989233	0.992943	NA	2-Methylpropanoyl-CoA CoA-carbonylmutase	(1) Isobutyryl-CoA[0] <=> (1) Butyryl-CoA[0]	NA	NA
rxn00892	rxn00892_c0	flux	rxn00892_c0	0.0870204	0.162195	439.14	0.536516	0.591874	0.777456	NA	ATP:N-acetyl-D-glucosamine 6-phosphotransferase	(1) ATP[0] + (1) N-Acetyl-D-glucosamine[0] => (1) ADP[0] + (1) H+[0] + (1) N-Acetyl-D-glucosamine 6-phosphate[0]	chitin derivatives degradation	|PWY-6906|
rxn00897	rxn00897_c0	flux	rxn00897_c0	-0.142659	0.132168	432.258	-1.07938	0.28102	0.526229	NA	N-acetyl-D-glucosamine 2-epimerase	(1) N-Acetyl-D-glucosamine[0] <=> (1) N-Acetyl-D-mannosamine[0]	N-acetylneuraminate and N-acetylmannosamine degradation II	|PWY-7581|
rxn00899	rxn00899_c0	flux	rxn00899_c0	0.33886	0.106587	430.749	3.17918	0.0015835	0.0204909	NA	3-methyl-2-oxobutanoate:NAD+ oxidoreductase (CoA-mehtylpropanoylating)	(1) NAD[0] + (1) CoA[0] + (1) 3-Methyl-2-oxobutanoate[0] => (1) NADH[0] + (1) CO2[0] + (1) Isobutyryl-CoA[0]	L-isoleucine degradation I;L-leucine degradation I;L-threonine degradation V;anteiso-branched-chain fatty acid biosynthesis;odd iso-branched-chain fatty acid biosynthesis;even iso-branched-chain fatty acid biosynthesis;L-valine degradation I	|ILEUDEG-PWY|;|LEU-DEG2-PWY|;|PWY66-428|;|PWY-8173|;|PWY-8174|;|PWY-8175|;|VALDEG-PWY|
rxn00902	rxn00902_c0	flux	rxn00902_c0	0.305206	0.146923	450.598	2.07732	0.0383382	0.175869	NA	acetyl-CoA:3-methyl-2-oxobutanoate C-acetyltransferase (thioester-hydrolysing, carboxymethyl-forming)	(1) CoA[0] + (1) H+[0] + (1) 2-Isopropylmalate[0] <= (1) H2O[0] + (1) Acetyl-CoA[0] + (1) 3-Methyl-2-oxobutanoate[0]	L-leucine biosynthesis;3-methylbutanol biosynthesis (engineered)	|LEUSYN-PWY|;|PWY-6871|
rxn00906	rxn00906_c0	flux	rxn00906_c0	0.0157047	0.138574	461.813	0.113331	0.909817	0.948091	NA	5,10-methylenetetrahydrofolate:NAD+ oxidoreductase	(1) NAD[0] + (1) 5-10-Methylenetetrahydrofolate[0] <=> (1) NADH[0] + (1) 5-10-Methenyltetrahydrofolate[0]	folate transformations I	|PWY-2201|
rxn00910	rxn00910_c0	flux	rxn00910_c0	0.0756717	0.120932	421.004	0.625736	0.531827	0.742052	NA	5-methyltetrahydrofolate:NADP+ oxidoreductase	(1) NADP[0] + (1) 5-Methyltetrahydrofolate[0] <= (1) NADPH[0] + (1) H+[0] + (1) 5-10-Methylenetetrahydrofolate[0]	folate transformations III (E. coli);reductive acetyl coenzyme A pathway I (homoacetogenic bacteria);folate transformations I;folate transformations II (plants);Ljungdahl-Wood pathway (gapseq)	|1CMET2-PWY|;|CODH-PWY|;|PWY-2201|;|PWY-3841|;LWP-GS
rxn00913	rxn00913_c0	flux	rxn00913_c0	-0.46082	0.129694	439.502	-3.55314	0.000421871	0.00850609	NA	Guanosine 5'-monophosphate phosphohydrolase	(1) H2O[0] + (1) GMP[0] => (1) Phosphate[0] + (1) Guanosine[0]	NAD salvage pathway III (to nicotinamide riboside);NAD salvage (plants);inosine 5'-phosphate degradation;adenosine nucleotides degradation I;guanosine nucleotides degradation II;guanosine nucleotides degradation I;guanosine nucleotides degradation III;UTP and CTP dephosphorylation I;tunicamycin biosynthesis;adenosine nucleotides degradation II	|NAD-BIOSYNTHESIS-II|;|PWY-5381|;|PWY-5695|;|PWY-6596|;|PWY-6606|;|PWY-6607|;|PWY-6608|;|PWY-7185|;|PWY-7821|;|SALVADEHYPOX-PWY|
rxn00915	rxn00915_c0	flux	rxn00915_c0	-0.290188	0.136223	448.068	-2.13024	0.0336956	0.160417	NA	GMP:diphosphate 5-phospho-alpha-D-ribosyltransferase	(1) PPi[0] + (1) H+[0] + (1) GMP[0] <= (1) PRPP[0] + (1) Guanine[0]	adenine and adenosine salvage I;guanine and guanosine salvage II;adenine and adenosine salvage II;adenine and adenosine salvage III;adenine salvage;guanine and guanosine salvage;(aminomethyl)phosphonate degradation;glyphosate degradation III;xanthine and xanthosine salvage	|P121-PWY|;|PWY-6599|;|PWY-6605|;|PWY-6609|;|PWY-6610|;|PWY-6620|;|PWY-7805|;|PWY-7807|;|SALVPURINE2-PWY|
rxn00917	rxn00917_c0	flux	rxn00917_c0	-0.528948	0.138038	440.562	-3.83189	0.000145648	0.00415209	NA	Xanthosine-5'-phosphate:L-glutamine amido-ligase (AMP-forming)	(1) H2O[0] + (1) ATP[0] + (1) L-Glutamine[0] + (1) XMP[0] => (1) PPi[0] + (1) AMP[0] + (1) L-Glutamate[0] + (3) H+[0] + (1) GMP[0]	guanosine ribonucleotides de novo biosynthesis	|PWY-7221|
rxn00926	rxn00926_c0	flux	rxn00926_c0	-0.0346446	0.131321	428.293	-0.263816	0.792049	0.8861	NA	Adenine aminohydrolase	(1) H2O[0] + (1) H+[0] + (1) Adenine[0] => (1) NH3[0] + (1) HYXN[0]	adenine salvage	|PWY-6610|
rxn00931	rxn00931_c0	flux	rxn00931_c0	-0.0571808	0.128916	437.934	-0.443552	0.657585	0.806403	NA	L-Proline:NADP+ 5-oxidoreductase	(1) NADP[0] + (1) L-Proline[0] <= (1) NADPH[0] + (2) H+[0] + (1) 1-Pyrroline-5-carboxylate[0]	L-arginine degradation VI (arginase 2 pathway);L-proline biosynthesis I (from L-glutamate);L-proline biosynthesis III (from L-ornithine);L-arginine degradation XIII (reductive Stickland reaction)	|ARG-PRO-PWY|;|PROSYN-PWY|;|PWY-3341|;|PWY-8187|
rxn00934	rxn00934_c0	flux	rxn00934_c0	-0.142547	0.104566	425.352	-1.36322	0.173533	0.40336	NA	(S)-Malate:CoA ligase (ADP-forming)	(1) ATP[0] + (1) CoA[0] + (1) L-Malate[0] => (1) ADP[0] + (1) Phosphate[0] + (1) Malyl-CoA[0]	formaldehyde assimilation I (serine pathway);ethylmalonyl-CoA pathway	|PWY-1622|;|PWY-5741|
rxn00935	rxn00935_c0	flux	rxn00935_c0	0.185059	0.12968	430.595	1.42705	0.15429	0.371582	NA	(S)-Malate:(acceptor) oxidoreductase	(1) FAD[0] + (1) H+[0] + (1) L-Malate[0] => (1) Oxaloacetate[0] + (1) FADH2[0]	NA	NA
rxn00950	rxn00950_c0	flux	rxn00950_c0	-0.115506	0.136197	421.891	-0.848082	0.396873	0.631356	NA	Cystathionine L-homocysteine-lyase (deaminating)	(1) H2O[0] + (1) Cystathionine[0] => (1) NH3[0] + (1) Pyruvate[0] + (1) Homocysteine[0]	L-methionine biosynthesis I;glucosinolate biosynthesis from homomethionine;glucosinolate biosynthesis from phenylalanine;glutathione-mediated detoxification I;glucosinolate biosynthesis from tryptophan;glutathione-mediated detoxification II;seleno-amino acid biosynthesis (plants);L-methionine biosynthesis II;glucosinolate biosynthesis from tyrosine;felinine and 3-methyl-3-sulfanylbutan-1-ol biosy…	|HOMOSER-METSYN-PWY|;|PWY-1187|;|PWY-2821|;|PWY-4061|;|PWY-601|;|PWY-6842|;|PWY-6936|;|PWY-702|;|PWY-7901|;|PWY-8001|;|PWY-801|;|PWYQT-4471|;|PWYQT-4472|;|PWYQT-4473|;|PWYQT-4474|;|PWYQT-4475|
rxn00953	rxn00953_c0	flux	rxn00953_c0	-0.143177	0.136987	422.442	-1.04519	0.296534	0.538465	NA	L-Serine hydro-lyase (adding homocysteine)	(1) L-Serine[0] + (1) Homocysteine[0] <=> (1) H2O[0] + (1) Cystathionine[0]	L-cysteine biosynthesis III (from L-homocysteine);hydrogen sulfide biosynthesis II (mammalian);homocysteine and cysteine interconversion	|HOMOCYSDEGR-PWY|;|PWY66-426|;|PWY-801|
rxn00957	rxn00957_c0	flux	rxn00957_c0	0.0388807	0.123205	425.412	0.315576	0.752479	0.860148	NA	4-hydroxybenzaldehyde:NAD+ oxidoreductase	(1) H2O[0] + (1) NAD[0] + (1) p-Hydroxybenzaldehyde[0] <=> (1) NADH[0] + (2) H+[0] + (1) 4-Hydroxybenzoate[0]	4-hydroxymandelate degradation;mandelate degradation I;1,3-dimethylbenzene degradation to 3-methylbenzoate;1,4-dimethylbenzene degradation to 4-methylbenzoate;4-hydroxybenzoate biosynthesis I (eukaryotes);3-chlorotoluene degradation II;4-hydroxybenzoate biosynthesis IV (plants);benzoate biosynthesis II (CoA-independent, non-&beta;-oxidative);salicortin biosynthesis;salicin biosynthesis;D-phenylgl…	|4-HYDROXYMANDELATE-DEGRADATION-PWY|;|PWY-1501|;|PWY-5428|;|PWY-5429|;|PWY-5754|;|PWY-6104|;|PWY-6431|;|PWY-6444|;|PWY-6763|;|PWY-6766|;|PWY-8161|;|TOLUENE-DEG-CATECHOL-PWY|
rxn00958	rxn00958_c0	flux	rxn00958_c0	-0.0388807	0.123205	425.412	-0.315576	0.752479	0.860148	NA	4-Hydroxybenzaldehyde:NADP+ oxidoreductase	(1) H2O[0] + (1) NADP[0] + (1) p-Hydroxybenzaldehyde[0] <=> (1) NADPH[0] + (2) H+[0] + (1) 4-Hydroxybenzoate[0]	m-cresol degradation;mandelate degradation I;2,5-xylenol and 3,5-xylenol degradation	|M-CRESOL-DEGRADATION-PWY|;|PWY-1501|;|PWY-7698|
rxn00972	rxn00972_c0	flux	rxn00972_c0	0.147398	0.102321	418.221	1.44054	0.150462	0.365407	NA	Acetyl-CoA:citrate CoA-transferase	(1) Acetyl-CoA[0] + (1) H+[0] + (1) Citrate[0] => (1) Acetate[0] + (1) (3S)-Citryl-CoA[0]	citrate degradation	|PWY-6038|
rxn00973	rxn00973_c0	flux	rxn00973_c0	0.165108	0.144183	432.296	1.14513	0.252789	0.500383	NA	citrate hydroxymutase	(1) Citrate[0] <=> (1) Isocitrate[0]	mixed acid fermentation;glyoxylate cycle;TCA cycle IV (2-oxoglutarate decarboxylase);reductive TCA cycle I;reductive TCA cycle II;TCA cycle II (plants and fungi);partial TCA cycle (obligate autotrophs);L-glutamine biosynthesis III;TCA cycle III (animals);methylaspartate cycle;TCA cycle V (2-oxoglutarate synthase);TCA cycle VII (acetate-producers);TCA cycle VI (Helicobacter);TCA cycle I (prokaryot…	|FERMENTATION-PWY|;|GLYOXYLATE-BYPASS|;|P105-PWY|;|P23-PWY|;|PWY-5392|;|PWY-5690|;|PWY-5913|;|PWY-6549|;|PWY66-398|;|PWY-6728|;|PWY-6969|;|PWY-7254|;|REDCITCYC|;|TCA|
rxn00979	rxn00979_c0	flux	rxn00979_c0	-0.25674	0.132714	435.112	-1.93454	0.0536948	0.206904	NA	glycolaldehyde:NAD+ oxidoreductase	(1) H2O[0] + (1) NAD[0] + (1) Glycolaldehyde[0] <=> (1) NADH[0] + (2) H+[0] + (1) Glycolate[0]	D-arabinose degradation I;ethylene glycol degradation	|DARABCATK12-PWY|;|PWY0-1280|
rxn00997	rxn00997_c0	flux	rxn00997_c0	0.179079	0.163158	435.332	1.09758	0.272993	0.520612	NA	Phenyllactate:NAD+ oxidoreductase	(1) NAD[0] + (1) PLCT[0] <=> (1) NADH[0] + (1) H+[0] + (1) Phenylpyruvate[0]	rosmarinic acid biosynthesis I;rosmarinic acid biosynthesis II;4-hydroxybenzoate biosynthesis I (eukaryotes);L-phenylalanine degradation IV (mammalian, via side chain);L-phenylalanine degradation VI (reductive Stickland reaction);L-tyrosine degradation V (reductive Stickland reaction);L-tryptophan degradation IV (via indole-3-lactate)	|PWY-5048|;|PWY-5049|;|PWY-5754|;|PWY-6318|;|PWY-8014|;|PWY-8016|;|TRPKYNCAT-PWY|
rxn00998	rxn00998_c0	flux	rxn00998_c0	-0.179079	0.163158	435.332	-1.09758	0.272993	0.520612	NA	Phenyllactate:NADP+ oxidoreductase	(1) NADP[0] + (1) PLCT[0] <=> (1) NADPH[0] + (1) H+[0] + (1) Phenylpyruvate[0]	rosmarinic acid biosynthesis I;rosmarinic acid biosynthesis II;4-hydroxybenzoate biosynthesis I (eukaryotes);L-phenylalanine degradation IV (mammalian, via side chain);L-phenylalanine degradation VI (reductive Stickland reaction);L-tyrosine degradation V (reductive Stickland reaction);L-tryptophan degradation IV (via indole-3-lactate)	|PWY-5048|;|PWY-5049|;|PWY-5754|;|PWY-6318|;|PWY-8014|;|PWY-8016|;|TRPKYNCAT-PWY|
rxn01000	rxn01000_c0	flux	rxn01000_c0	0.280084	0.198085	456.863	1.41396	0.158054	0.375548	NA	prephenate hydro-lyase (decarboxylating; phenylpyruvate-forming)	(1) H+[0] + (1) Prephenate[0] => (1) H2O[0] + (1) CO2[0] + (1) Phenylpyruvate[0]	L-phenylalanine biosynthesis I;L-phenylalanine biosynthesis II;L-phenylalanine biosynthesis III (cytosolic, plants)	|PHESYN|;|PWY-3462|;|PWY-7432|
rxn01011	rxn01011_c0	flux	rxn01011_c0	0.18451	0.116559	425.288	1.58298	0.11417	0.310299	NA	D-Glycerate:NAD+ 2-oxidoreductase	(1) NAD[0] + (1) Glycerate[0] <=> (1) NADH[0] + (1) H+[0] + (1) Hydroxypyruvate[0]	formaldehyde assimilation I (serine pathway);photorespiration;D-xylose degradation IV;L-arabinose degradation IV;L-serine biosynthesis II	|PWY-1622|;|PWY-181|;|PWY-7294|;|PWY-7295|;|PWY-8011|
rxn01013	rxn01013_c0	flux	rxn01013_c0	-0.180971	0.116655	425.241	-1.55133	0.121565	0.318142	NA	D-Glycerate:NADP+ 2-oxidoreductase	(1) NADP[0] + (1) Glycerate[0] <=> (1) NADPH[0] + (1) H+[0] + (1) Hydroxypyruvate[0]	formaldehyde assimilation I (serine pathway);L-serine biosynthesis II	|PWY-1622|;|PWY-8011|
rxn01024	rxn01024_c0	flux	rxn01024_c0	-0.0111678	0.11919	429.055	-0.0936976	0.925393	0.95357	NA	R01410	(1) NH3[0] + (1) Acetaldehyde[0] + (1) HCN[0] <=> (1) H2O[0] + (1) H+[0] + (1) alpha-Aminopropiononitrile[0]	NA	NA
rxn01032	rxn01032_c0	flux	rxn01032_c0	-0.163944	0.127052	435.135	-1.29037	0.197609	0.42939	NA	Benzaldehyde:NAD+ oxidoreductase	(1) H2O[0] + (1) NAD[0] + (1) Benzaldehyde[0] <=> (1) NADH[0] + (2) H+[0] + (1) Benzoate[0]	4-nitrotoluene degradation I;mandelate degradation I;1,3-dimethylbenzene degradation to 3-methylbenzoate;1,4-dimethylbenzene degradation to 4-methylbenzoate;3-chlorotoluene degradation II;benzoate biosynthesis II (CoA-independent, non-&beta;-oxidative);salicortin biosynthesis;salicin biosynthesis;p-cymene degradation to p-cumate;(-)-dehydrodiconiferyl alcohol degradation;D-phenylglycine degradati…	|P421-PWY|;|PWY-1501|;|PWY-5428|;|PWY-5429|;|PWY-6104|;|PWY-6444|;|PWY-6763|;|PWY-6766|;|PWY-741|;|PWY-7557|;|PWY-8161|;|TOLUENE-DEG-CATECHOL-PWY|
rxn01033	rxn01033_c0	flux	rxn01033_c0	0.163944	0.127052	435.135	1.29037	0.197609	0.42939	NA	benzaldehyde:NADP+ oxidoreductase	(1) H2O[0] + (1) NADP[0] + (1) Benzaldehyde[0] <=> (1) NADPH[0] + (2) H+[0] + (1) Benzoate[0]	m-cresol degradation;mandelate degradation I;2,5-xylenol and 3,5-xylenol degradation	|M-CRESOL-DEGRADATION-PWY|;|PWY-1501|;|PWY-7698|
rxn01068	rxn01068_c0	flux	rxn01068_c0	-0.266552	0.141569	444.656	-1.88285	0.0603738	0.222741	NA	L-threonine:NAD+ oxidoreductase	(1) NAD[0] + (1) L-Threonine[0] => (1) NADH[0] + (1) H+[0] + (1) L-2-Amino-acetoacetate[0]	aminopropanol phosphate biosynthesis II;L-threonine degradation III (to methylglyoxal);L-threonine degradation II	|PWY-7378|;|THRDLCTCAT-PWY|;|THREONINE-DEG2-PWY|
rxn01101	rxn01101_c0	flux	rxn01101_c0	-0.0452463	0.12368	421.563	-0.365833	0.714673	0.840964	NA	3-Phospho-D-glycerate:NAD+ 2-oxidoreductase	(1) NAD[0] + (1) 3-Phosphoglycerate[0] <=> (1) NADH[0] + (1) H+[0] + (1) 3-Phosphonooxypyruvate[0]	L-cysteine biosynthesis IX (Trichomonas vaginalis);L-serine biosynthesis I	|PWY-8010|;|SERSYN-PWY|
rxn01105	rxn01105_c0	flux	rxn01105_c0	-0.243001	0.194458	433.639	-1.24963	0.212108	0.446354	NA	GTP:3-phospho-D-glycerate 1-phosphotransferase	(1) GTP[0] + (1) 3-Phosphoglycerate[0] <=> (1) GDP[0] + (1) 1,3-Bisphospho-D-glycerate[0]	NA	NA
rxn01123	rxn01123_c0	flux	rxn01123_c0	-0.0718555	0.119809	422.474	-0.599748	0.548996	0.74722	NA	ATP:2-dehydro-3-deoxy-D-gluconate 6-phosphotransferase	(1) ATP[0] + (1) 2-keto-3-deoxygluconate[0] => (1) ADP[0] + (1) H+[0] + (1) 2-Keto-3-deoxy-6-phosphogluconate[0]	D-galacturonate degradation I;Entner-Doudoroff pathway III (semi-phosphorylative);4-deoxy-L-threo-hex-4-enopyranuronate degradation;alginate degradation;D-fructuronate degradation;3,6-anhydro-&alpha;-L-galactopyranose degradation	|GALACTUROCAT-PWY|;|PWY-2221|;|PWY-6507|;|PWY-6986|;|PWY-7242|;|PWY-7562|
rxn01128	rxn01128_c0	flux	rxn01128_c0	0.196629	0.134971	427.799	1.45682	0.145899	0.35834	NA	dATP:cytidine 5'-phosphotransferase	(1) dATP[0] + (1) Cytidine[0] => (1) CMP[0] + (1) H+[0] + (1) dADP[0]	pyrimidine ribonucleosides salvage I	|PWY-7193|
rxn01129	rxn01129_c0	flux	rxn01129_c0	-0.010475	0.110666	422.042	-0.094654	0.924635	0.95357	NA	dATP:uridine 5'-phosphotransferase	(1) dATP[0] + (1) Uridine[0] => (1) H+[0] + (1) UMP[0] + (1) dADP[0]	pyrimidine ribonucleosides salvage I	|PWY-7193|
rxn01132	rxn01132_c0	flux	rxn01132_c0	-0.17083	0.117145	428.604	-1.45828	0.145496	0.35834	NA	Maltose:phosphate 1-beta-D-glucosyltransferase	(1) Phosphate[0] + (1) Maltose[0] => (1) D-Glucose[0] + (1) beta-D-Glucose 1-phosphate[0]	maltose degradation	|MALTOSECAT-PWY|
rxn01137	rxn01137_c0	flux	rxn01137_c0	-0.580491	0.139673	446.324	-4.15609	3.88191e-05	0.00146331	NA	Adenosine aminohydrolase	(1) H2O[0] + (1) H+[0] + (1) Adenosine[0] => (1) NH3[0] + (1) Inosine[0]	purine ribonucleosides degradation;adenine and adenosine salvage III;adenine and adenosine salvage V;purine deoxyribonucleosides degradation II;purine deoxyribonucleosides degradation I;adenosine nucleotides degradation II	|PWY0-1296|;|PWY-6609|;|PWY-6611|;|PWY-7179-1|;|PWY-7179|;|SALVADEHYPOX-PWY|
rxn01138	rxn01138_c0	flux	rxn01138_c0	0.11245	0.14269	444.004	0.788068	0.431077	0.652258	NA	Adenosine:phosphate alpha-D-ribosyltransferase	(1) Phosphate[0] + (1) Adenosine[0] <=> (1) Adenine[0] + (1) Ribose 1-phosphate[0]	adenine and adenosine salvage I;purine ribonucleosides degradation;arsenate detoxification I (mammalian);nucleoside and nucleotide degradation (archaea);inosine 5'-phosphate degradation;guanosine nucleotides degradation III;adenine and adenosine salvage III;adenine and adenosine salvage V;guanine and guanosine salvage;salinosporamide A biosynthesis;fluoroacetate and fluorothreonine biosynthesis;p…	|P121-PWY|;|PWY0-1296|;|PWY-4202|;|PWY-5532|;|PWY-5695|;|PWY-6608|;|PWY-6609|;|PWY-6611|;|PWY-6620|;|PWY-6627|;|PWY-6644|;|PWY-7179-1|;|PWY-7179|;|SALVADEHYPOX-PWY|;|SALVPURINE2-PWY|
rxn01143	rxn01143_c0	flux	rxn01143_c0	0.20902	0.147479	448.676	1.41729	0.157093	0.375548	NA	ATP:thymidine 5'-phosphotransferase	(1) ATP[0] + (1) Thymidine[0] => (1) ADP[0] + (1) H+[0] + (1) dTMP[0]	pyrimidine deoxyribonucleosides salvage	|PWY-7199|
rxn01145	rxn01145_c0	flux	rxn01145_c0	0.16376	0.108991	420.097	1.50251	0.133716	0.335763	NA	Thymidylate 5'-phosphohydrolase	(1) H2O[0] + (1) dTMP[0] => (1) Phosphate[0] + (1) Thymidine[0]	NAD salvage pathway III (to nicotinamide riboside);NAD salvage (plants);inosine 5'-phosphate degradation;adenosine nucleotides degradation I;guanosine nucleotides degradation II;guanosine nucleotides degradation I;guanosine nucleotides degradation III;UTP and CTP dephosphorylation I;tunicamycin biosynthesis;adenosine nucleotides degradation II	|NAD-BIOSYNTHESIS-II|;|PWY-5381|;|PWY-5695|;|PWY-6596|;|PWY-6606|;|PWY-6607|;|PWY-6608|;|PWY-7185|;|PWY-7821|;|SALVADEHYPOX-PWY|
rxn01151	rxn01151_c0	flux	rxn01151_c0	-0.431383	0.146441	448.869	-2.94578	0.00338894	0.0330995	NA	3-deoxy-D-manno-octulosonate D-arabinose-lyase (pyruvate-forming)	(1) KDO[0] <=> (1) Pyruvate[0] + (1) D-Arabinose[0]	NA	NA
rxn01169	rxn01169_c0	flux	rxn01169_c0	-0.0701053	0.116455	428.874	-0.601995	0.547496	0.74722	NA	ATP:beta-D-glucose 6-phosphotransferase	(1) ATP[0] + (1) beta-D-Glucose[0] => (1) ADP[0] + (1) H+[0] + (1) beta-D-Glucose 6-phosphate[0]	glycolysis III (from glucose);glucose and glucose-1-phosphate degradation;glycogen degradation I;heterolactic fermentation;Bifidobacterium shunt;trehalose degradation II (cytosolic);trehalose degradation IV;trehalose degradation V;UDP-N-acetyl-D-galactosamine biosynthesis II;GDP-&alpha;-D-glucose biosynthesis;glycogen degradation II;sucrose degradation III (sucrose invertase);sucrose biosynthesis…	|ANAGLYCOLYSIS-PWY|;|GLUCOSE1PMETAB-PWY|;|GLYCOCAT-PWY|;|P122-PWY|;|P124-PWY|;|PWY0-1182|;|PWY-2722|;|PWY-2723|;|PWY-5514|;|PWY-5661|;|PWY-5941|;|PWY-621|;|PWY-7238|;|PWY-7385|;|TREDEGLOW-PWY|;|UDPNACETYLGALSYN-PWY|;BIFIDOSHUNT2
rxn01174	rxn01174_c0	flux	rxn01174_c0	0.00931637	0.137078	439.835	0.0679639	0.945845	0.968179	NA	3-hydroxypropanoate:NAD+ oxidoreductase	(1) NAD[0] + (1) Hydracrylic acid[0] <=> (1) NADH[0] + (1) H+[0] + (1) 3-Oxopropanoate[0]	&beta;-alanine biosynthesis II;acrylate degradation I;propanoyl-CoA degradation II	|PWY-3941|;|PWY-6373|;|PWY-7574|
rxn01187	rxn01187_c0	flux	rxn01187_c0	0.097593	0.110832	425.419	0.880546	0.379061	0.620086	NA	D-Xylulose 5-phosphate D-glyceraldehyde-3-phosphate-lyase (adding phosphate; acetyl-phosphate-forming)	(1) Phosphate[0] + (1) D-Xylulose5-phosphate[0] => (1) H2O[0] + (1) Glyceraldehyde3-phosphate[0] + (1) Acetylphosphate[0]	heterolactic fermentation;Bifidobacterium shunt;Bifidobacterium shunt II	|P122-PWY|;|P124-PWY|;BIFIDOSHUNT2
rxn01211	rxn01211_c0	flux	rxn01211_c0	0.146044	0.16064	441.46	0.909138	0.363773	0.605358	NA	5,10-Methenyltetrahydrofolate 5-hydrolase (decyclizing)	(1) H2O[0] + (1) 5-10-Methenyltetrahydrofolate[0] <=> (1) H+[0] + (1) 10-Formyltetrahydrofolate[0]	folate transformations III (E. coli);reductive acetyl coenzyme A pathway I (homoacetogenic bacteria);purine nucleobases degradation I (anaerobic);formate assimilation into 5,10-methylenetetrahydrofolate;folate transformations I;folate transformations II (plants);L-histidine degradation III;purine nucleobases degradation II (anaerobic);tetrahydrofolate salvage from 5,10-methenyltetrahydrofolate;fo…	|1CMET2-PWY|;|CODH-PWY|;|P164-PWY|;|PWY-1722|;|PWY-2201|;|PWY-3841|;|PWY-5030|;|PWY-5497|;|PWY-6613|;|PWY-7909|;LWP-GS
rxn01217	rxn01217_c0	flux	rxn01217_c0	-0.118404	0.111087	424.437	-1.06587	0.287091	0.534136	NA	dCMP aminohydrolase	(1) H2O[0] + (1) H+[0] + (1) dCMP[0] => (1) NH3[0] + (1) dUMP[0]	pyrimidine deoxyribonucleotides biosynthesis from CTP	|PWY-7210|
rxn01219	rxn01219_c0	flux	rxn01219_c0	0.118404	0.111087	424.437	1.06587	0.287091	0.534136	NA	ATP:dCMP phosphotransferase	(1) ATP[0] + (1) H+[0] + (1) dCMP[0] <=> (1) ADP[0] + (1) dCDP[0]	UTP and CTP de novo biosynthesis;CMP phosphorylation	|PWY-7176|;|PWY-7205|
rxn01225	rxn01225_c0	flux	rxn01225_c0	0.0180754	0.139032	444.583	0.130009	0.896618	0.941123	NA	Guanine aminohydrolase	(1) H2O[0] + (1) H+[0] + (1) Guanine[0] => (1) NH3[0] + (1) XAN[0]	purine nucleobases degradation I (anaerobic);purine nucleobases degradation II (anaerobic);guanosine nucleotides degradation II;guanosine nucleotides degradation III;drosopterin and aurodrosopterin biosynthesis	|P164-PWY|;|PWY-5497|;|PWY-6606|;|PWY-6608|;|PWY-7442|
rxn01236	rxn01236_c0	flux	rxn01236_c0	-0.120524	0.103824	419.264	-1.16084	0.246367	0.495896	NA	ATP:butanoate 1-phosphotransferase	(1) ATP[0] + (1) Butyrate[0] <=> (1) ADP[0] + (1) Butanoylphosphate[0]	pyruvate fermentation to butanoate	|CENTFERM-PWY|
rxn01257	rxn01257_c0	flux	rxn01257_c0	0.378653	0.122267	433.141	3.09694	0.00208241	0.0234474	NA	chorismate:L-glutamine aminotransferase	(1) L-Glutamine[0] + (1) Chorismate[0] <=> (1) L-Glutamate[0] + (1) ADC[0]	4-aminobenzoate biosynthesis;chloramphenicol biosynthesis	|PWY-6543|;|PWY-8032|
rxn01258	rxn01258_c0	flux	rxn01258_c0	-0.487649	0.280313	451.051	-1.73966	0.0826012	0.26923	NA	chorismate hydroxymutase	(1) Chorismate[0] <=> (1) Isochorismate[0]	2-carboxy-1,4-naphthoquinol biosynthesis;2,3-dihydroxybenzoate biosynthesis;salicylate biosynthesis I	|PWY-5837|;|PWY-5901|;|PWY-6406|
rxn01265	rxn01265_c0	flux	rxn01265_c0	0.136783	0.13504	446.804	1.01291	0.311653	0.55712	NA	Nicotinate D-ribonucleotide:diphosphate phosphoribosyltransferase	(1) PPi[0] + (1) Nicotinate ribonucleotide[0] <= (1) PRPP[0] + (1) Niacin[0]	NAD salvage pathway V (PNC V cycle);NAD salvage (plants);NAD salvage pathway I (PNC VI cycle)	|PWY3O-4107|;|PWY-5381|;|PYRIDNUCSAL-PWY|
rxn01267	rxn01267_c0	flux	rxn01267_c0	0.0719666	0.12109	431.834	0.594325	0.552606	0.748475	NA	rxn01267	(1) CO2[0] + (1) Niacin[0] <=> (1) H+[0] + (1) Quinolinate[0]	NA	NA
rxn01268	rxn01268_c0	flux	rxn01268_c0	0.154566	0.42434	460.114	0.364251	0.715838	0.840964	NA	Prephenate:NAD+ oxidoreductase(decarboxylating)	(1) NAD[0] + (1) Prephenate[0] => (1) NADH[0] + (1) CO2[0] + (1) p-hydroxyphenylpyruvate[0]	3-dimethylallyl-4-hydroxybenzoate biosynthesis;L-tyrosine biosynthesis I	|PWY-7303|;|TYRSYN|
rxn01276	rxn01276_c0	flux	rxn01276_c0	0.190201	0.114605	430.902	1.65962	0.0977176	0.284299	NA	D-Gluconate:NAD+ 5-oxidoreductase	(1) NAD[0] + (1) GLCN[0] <=> (1) NADH[0] + (1) H+[0] + (1) 5-Dehydrogluconate[0]	L-idonate degradation	|IDNCAT-PWY|
rxn01278	rxn01278_c0	flux	rxn01278_c0	-0.190201	0.114605	430.902	-1.65962	0.0977176	0.284299	NA	D-Gluconate:NADP+ 5-oxidoreductase	(1) NADP[0] + (1) GLCN[0] <=> (1) NADPH[0] + (1) H+[0] + (1) 5-Dehydrogluconate[0]	L-idonate degradation	|IDNCAT-PWY|
rxn01280	rxn01280_c0	flux	rxn01280_c0	-0.370566	0.143066	450.675	-2.59018	0.00990328	0.0715512	NA	(R)-Glycerate:NAD+ oxidoreductase	(1) NAD[0] + (1) Glycerate[0] <= (1) NADH[0] + (1) H+[0] + (1) Tartronate semialdehyde[0]	D-galactarate degradation I;D-glucarate degradation I	|GALACTARDEG-PWY|;|GLUCARDEG-PWY|
rxn01286	rxn01286_c0	flux	rxn01286_c0	0.119765	0.106956	418.549	1.11975	0.263462	0.508055	NA	D-Glyceraldehyde:NAD+ oxidoreductase	(1) H2O[0] + (1) NAD[0] + (1) D-Glyceraldehyde[0] => (1) NADH[0] + (2) H+[0] + (1) Glycerate[0]	octane oxidation;putrescine degradation III;Entner-Doudoroff pathway III (semi-phosphorylative);fatty acid &alpha;-oxidation I (plants);alkane oxidation;sphingosine and sphingosine-1-phosphate metabolism;histamine degradation;L-tryptophan degradation X (mammalian, via tryptamine);serotonin degradation;noradrenaline and adrenaline degradation;ethanol degradation III;ethanol degradation IV;ethanol …	|P221-PWY|;|PWY-0|;|PWY-2221|;|PWY-2501|;|PWY-2724|;|PWY3DJ-11470|;|PWY-6181|;|PWY-6307|;|PWY-6313|;|PWY-6342|;|PWY66-161|;|PWY66-162|;|PWY66-21|;|PWY66-387|;|PWY66-388|;|PWY66-389|;|PWY6666-2|;|PWY-7119|;|PWY-7269|;|PWY-7387|;|PWY-7431|;|PWY-8029|
rxn01297	rxn01297_c0	flux	rxn01297_c0	0.0866581	0.147007	448.536	0.589484	0.555834	0.748475	NA	hypoxanthine:NAD+ oxidoreductase	(1) H2O[0] + (1) NAD[0] + (1) HYXN[0] <=> (1) NADH[0] + (1) H+[0] + (1) XAN[0]	purine nucleobases degradation I (anaerobic);purine nucleobases degradation II (anaerobic);inosine 5'-phosphate degradation;caffeine degradation III (bacteria, via demethylation);adenosine nucleotides degradation I;guanosine nucleotides degradation II;guanosine nucleotides degradation I;guanosine nucleotides degradation III;theophylline degradation;adenosine nucleotides degradation II	|P164-PWY|;|PWY-5497|;|PWY-5695|;|PWY-6538|;|PWY-6596|;|PWY-6606|;|PWY-6607|;|PWY-6608|;|PWY-6999|;|SALVADEHYPOX-PWY|
rxn01302	rxn01302_c0	flux	rxn01302_c0	-0.137525	0.1682	444.212	-0.817626	0.414009	0.644427	NA	L-homoserine:NADP+ oxidoreductase	(1) NADP[0] + (1) L-Homoserine[0] <= (1) NADPH[0] + (1) H+[0] + (1) L-Aspartate4-semialdehyde[0]	L-homoserine biosynthesis;Threonine biosynthis from aspartate via homoserine (gapseq)	|HOMOSERSYN-PWY|;THRBIOSYN-GS
rxn01303	rxn01303_c0	flux	rxn01303_c0	-0.517187	0.120041	426.238	-4.30842	2.04337e-05	0.0011087	NA	Acetyl-CoA:L-homoserine O-acetyltransferase	(1) Acetyl-CoA[0] + (1) L-Homoserine[0] => (1) CoA[0] + (1) O-Acetyl-L-homoserine[0]	L-homocysteine biosynthesis	|PWY-5344|
rxn01304	rxn01304_c0	flux	rxn01304_c0	0.417554	0.143978	445.339	2.90012	0.00391482	0.0368421	NA	Succinyl-CoA:L-homoserine O-succinyltransferase	(1) Succinyl-CoA[0] + (1) L-Homoserine[0] => (1) CoA[0] + (1) O-Succinyl-L-homoserine[0]	L-methionine biosynthesis I	|HOMOSER-METSYN-PWY|
rxn01306	rxn01306_c0	flux	rxn01306_c0	-0.419641	0.113526	424.176	-3.69644	0.000247312	0.00630647	NA	2-dehydro-3-deoxy-D-pentonate glycolaldehyde-lyase (pyruvate-forming)	(1) 2-Dehydro-3-deoxy-D-xylonate[0] <=> (1) Pyruvate[0] + (1) Glycolaldehyde[0]	D-xylose degradation to ethylene glycol (engineered);D-xylose degradation IV	|PWY-7178|;|PWY-7294|
rxn01307	rxn01307_c0	flux	rxn01307_c0	-0.348065	0.11302	429.66	-3.07968	0.00220524	0.0242018	NA	2-dehydro-3-deoxy-L-pentonate glycolaldehyde-lyase (pyruvate-forming)	(1) 2-Dehydro-3-deoxy-L-pentonate[0] <=> (1) Pyruvate[0] + (1) Glycolaldehyde[0]	D-xylose degradation to ethylene glycol (engineered);D-xylose degradation IV;L-arabinose degradation IV	|PWY-7178|;|PWY-7294|;|PWY-7295|
rxn01331	rxn01331_c0	flux	rxn01331_c0	0.234048	0.138891	436.557	1.68512	0.09268	0.280956	NA	D-erythrose 4-phosphate:NAD+ oxidoreductase	(1) H2O[0] + (1) NAD[0] + (1) D-Erythrose4-phosphate[0] <=> (1) NADH[0] + (2) H+[0] + (1) 4-Phosphoerythronate[0]	pyridoxal 5'-phosphate biosynthesis I	|PYRIDOXSYN-PWY|
rxn01332	rxn01332_c0	flux	rxn01332_c0	-0.279257	0.130282	437.153	-2.14348	0.0326257	0.157926	NA	Phosphoenolpyruvate:D-erythrose-4-phosphate C-(1-carboxyvinyl)transferase (phosphate hydrolysing, 2-carboxy-2-oxoethyl-forming)	(1) H2O[0] + (1) Phosphoenolpyruvate[0] + (1) D-Erythrose4-phosphate[0] => (1) Phosphate[0] + (1) DAHP[0]	3-dehydroquinate biosynthesis I	|PWY-6164|
rxn01334	rxn01334_c0	flux	rxn01334_c0	-0.272158	0.124757	432.758	-2.18151	0.0296833	0.151385	NA	Sedoheptulose 1,7-bisphosphate D-glyceraldehyde-3-phosphate-lyase	(1) Sedoheptulose 1,7-bisphosphate[0] <=> (1) Glycerone-phosphate[0] + (1) D-Erythrose4-phosphate[0]	glycolysis III (from glucose);Calvin-Benson-Bassham cycle;gluconeogenesis I;glycolysis I (from glucose 6-phosphate);formaldehyde assimilation III (dihydroxyacetone cycle);glycolysis V (Pyrococcus);sedoheptulose bisphosphate bypass;glycolysis IV;formaldehyde assimilation II (assimilatory RuMP Cycle);glycolysis II (from fructose 6-phosphate);sucrose degradation V (sucrose &alpha;-glucosidase);gluco…	|ANAGLYCOLYSIS-PWY|;|CALVIN-PWY|;|GLUCONEO-PWY|;|GLYCOLYSIS|;|P185-PWY|;|P341-PWY|;|PWY0-1517|;|PWY-1042|;|PWY-1861|;|PWY-5484|;|PWY66-373|;|PWY66-399|;|PWY-7385|;|PWY-8178|
rxn01343	rxn01343_c0	flux	rxn01343_c0	-0.0171292	0.131156	439.774	-0.130601	0.89615	0.941123	NA	ATP:Sedoheptulose 7-phosphate 1-phosphotransferase	(1) ATP[0] + (1) Sedoheptulose7-phosphate[0] => (1) ADP[0] + (1) H+[0] + (1) Sedoheptulose 1,7-bisphosphate[0]	glycolysis III (from glucose);glycolysis I (from glucose 6-phosphate);glycolysis IV;formaldehyde assimilation II (assimilatory RuMP Cycle);glycolysis II (from fructose 6-phosphate);1,3-propanediol biosynthesis (engineered)	|ANAGLYCOLYSIS-PWY|;|GLYCOLYSIS|;|PWY-1042|;|PWY-1861|;|PWY-5484|;|PWY-7385|
rxn01345	rxn01345_c0	flux	rxn01345_c0	-0.233599	0.174163	446.025	-1.34126	0.180518	0.409709	NA	Sedoheptulose 1,7-bisphosphate 1-phosphohydrolase	(1) H2O[0] + (1) Sedoheptulose 1,7-bisphosphate[0] => (1) Phosphate[0] + (1) Sedoheptulose7-phosphate[0]	Calvin-Benson-Bassham cycle	|CALVIN-PWY|
rxn01346	rxn01346_c0	flux	rxn01346_c0	-0.162121	0.114657	424.975	-1.41397	0.158103	0.375548	NA	CTP:Sedoheptulose 7-phosphate 1-phosphotransferase	(1) CTP[0] + (1) Sedoheptulose7-phosphate[0] => (1) H+[0] + (1) CDP[0] + (1) Sedoheptulose 1,7-bisphosphate[0]	glycolysis III (from glucose);glycolysis I (from glucose 6-phosphate);glycolysis IV;formaldehyde assimilation II (assimilatory RuMP Cycle);glycolysis II (from fructose 6-phosphate);1,3-propanediol biosynthesis (engineered)	|ANAGLYCOLYSIS-PWY|;|GLYCOLYSIS|;|PWY-1042|;|PWY-1861|;|PWY-5484|;|PWY-7385|
rxn01347	rxn01347_c0	flux	rxn01347_c0	-0.113845	0.115279	424.101	-0.987559	0.323932	0.568917	NA	UTP:Sedoheptulose 7-phosphate 1-phosphotransferase	(1) UTP[0] + (1) Sedoheptulose7-phosphate[0] => (1) UDP[0] + (1) H+[0] + (1) Sedoheptulose 1,7-bisphosphate[0]	glycolysis III (from glucose);glycolysis I (from glucose 6-phosphate);glycolysis IV;formaldehyde assimilation II (assimilatory RuMP Cycle);glycolysis II (from fructose 6-phosphate);1,3-propanediol biosynthesis (engineered)	|ANAGLYCOLYSIS-PWY|;|GLYCOLYSIS|;|PWY-1042|;|PWY-1861|;|PWY-5484|;|PWY-7385|
rxn01348	rxn01348_c0	flux	rxn01348_c0	-0.367765	0.114099	421.912	-3.22322	0.00136598	0.0194149	NA	ITP:Sedoheptulose 7-phosphate 1-phosphotransferase	(1) ITP[0] + (1) Sedoheptulose7-phosphate[0] => (1) H+[0] + (1) IDP[0] + (1) Sedoheptulose 1,7-bisphosphate[0]	glycolysis III (from glucose);glycolysis I (from glucose 6-phosphate);glycolysis IV;formaldehyde assimilation II (assimilatory RuMP Cycle);glycolysis II (from fructose 6-phosphate);1,3-propanediol biosynthesis (engineered)	|ANAGLYCOLYSIS-PWY|;|GLYCOLYSIS|;|PWY-1042|;|PWY-1861|;|PWY-5484|;|PWY-7385|
rxn01353	rxn01353_c0	flux	rxn01353_c0	-0.470484	0.132177	444.258	-3.55951	0.000411601	0.00849662	NA	ATP:dGDP phosphotransferase	(1) ATP[0] + (1) dGDP[0] <=> (1) ADP[0] + (1) dGTP[0]	ppGpp metabolism;pyrimidine deoxyribonucleotides de novo biosynthesis III;UTP and CTP de novo biosynthesis;pyrimidine deoxyribonucleotides de novo biosynthesis I;pyrimidine deoxyribonucleotides de novo biosynthesis II;pyrimidine deoxyribonucleotide phosphorylation;pyrimidine deoxyribonucleotides de novo biosynthesis IV;CMP phosphorylation;pyrimidine deoxyribonucleotides biosynthesis from CTP;aden…	|PPGPPMET-PWY|;|PWY-6545|;|PWY-7176|;|PWY-7184|;|PWY-7187|;|PWY-7197|;|PWY-7198|;|PWY-7205|;|PWY-7210|;|PWY-7220|;|PWY-7221|;|PWY-7222|;|PWY-7224|;|PWY-7226|;|PWY-7227|
rxn01354	rxn01354_c0	flux	rxn01354_c0	-0.242019	0.119228	428.251	-2.02988	0.0429866	0.180722	NA	dGTP:pyruvate 2-O-phosphotransferase	(1) Pyruvate[0] + (1) dGTP[0] <= (1) Phosphoenolpyruvate[0] + (1) H+[0] + (1) dGDP[0]	glycolysis III (from glucose);mixed acid fermentation;glycolysis I (from glucose 6-phosphate);Entner-Doudoroff pathway II (non-phosphorylative);heterolactic fermentation;Bifidobacterium shunt;glycolysis V (Pyrococcus);glycolysis IV;Entner-Doudoroff pathway III (semi-phosphorylative);glycolysis II (from fructose 6-phosphate);Rubisco shunt;anaerobic energy metabolism (invertebrates, cytosol);Bifido…	|ANAGLYCOLYSIS-PWY|;|FERMENTATION-PWY|;|GLYCOLYSIS|;|NPGLUCAT-PWY|;|P122-PWY|;|P124-PWY|;|P341-PWY|;|PWY-1042|;|PWY-2221|;|PWY-5484|;|PWY-5723|;|PWY-7383|;BIFIDOSHUNT2
rxn01358	rxn01358_c0	flux	rxn01358_c0	0.147821	0.142007	450.137	1.04094	0.298462	0.540223	NA	inosine:phosphate alpha-D-ribosyltransferase	(1) Phosphate[0] + (1) Inosine[0] <=> (1) HYXN[0] + (1) Ribose 1-phosphate[0]	adenine and adenosine salvage I;purine ribonucleosides degradation;arsenate detoxification I (mammalian);nucleoside and nucleotide degradation (archaea);inosine 5'-phosphate degradation;guanosine nucleotides degradation III;adenine and adenosine salvage III;adenine and adenosine salvage V;guanine and guanosine salvage;salinosporamide A biosynthesis;fluoroacetate and fluorothreonine biosynthesis;p…	|P121-PWY|;|PWY0-1296|;|PWY-4202|;|PWY-5532|;|PWY-5695|;|PWY-6608|;|PWY-6609|;|PWY-6611|;|PWY-6620|;|PWY-6627|;|PWY-6644|;|PWY-7179-1|;|PWY-7179|;|SALVADEHYPOX-PWY|;|SALVPURINE2-PWY|
rxn01359	rxn01359_c0	flux	rxn01359_c0	0.140399	0.164261	422.741	0.854736	0.393181	0.626633	NA	(S)-dihydroorotate:NADP+ oxidoreductase	(1) NADP[0] + (1) S-Dihydroorotate[0] <=> (1) NADPH[0] + (1) H+[0] + (1) Orotate[0]	NA	NA
rxn01361	rxn01361_c0	flux	rxn01361_c0	0.00664459	0.116894	430.972	0.0568429	0.954697	0.973749	NA	(S)-dihydroorotate:NAD+ oxidoreductase	(1) NAD[0] + (1) S-Dihydroorotate[0] => (1) NADH[0] + (1) H+[0] + (1) Orotate[0]	UMP biosynthesis III	|PWY-7791|
rxn01363	rxn01363_c0	flux	rxn01363_c0	0.195263	0.110928	421.405	1.76027	0.0790873	0.25973	NA	L-quinate:NAD+ 3-oxidoreductase	(1) NAD[0] + (1) Quinate[0] <=> (1) NADH[0] + (1) H+[0] + (1) 5-Dehydroquinate[0]	quinate degradation II;shikimate degradation II	|PWY-6416|;|PWY-6419|
rxn01366	rxn01366_c0	flux	rxn01366_c0	-0.154729	0.139711	434.648	-1.10749	0.268693	0.515391	NA	Uridine:phosphate alpha-D-ribosyltransferase	(1) Phosphate[0] + (1) Uridine[0] <=> (1) Uracil[0] + (1) Ribose 1-phosphate[0]	pyrimidine ribonucleosides degradation;nucleoside and nucleotide degradation (archaea);pyrimidine deoxyribonucleosides degradation	|PWY0-1295|;|PWY-5532|;|PWY-7181|
rxn01368	rxn01368_c0	flux	rxn01368_c0	-0.177351	0.13529	436.106	-1.31089	0.190584	0.423682	NA	Cytidine aminohydrolase	(1) H2O[0] + (1) H+[0] + (1) Cytidine[0] => (1) NH3[0] + (1) Uridine[0]	pyrimidine ribonucleosides degradation;pyrimidine ribonucleosides salvage II;pyrimidine deoxyribonucleosides degradation;pyrimidine ribonucleosides salvage I;pyrimidine deoxyribonucleosides salvage	|PWY0-1295|;|PWY-6556|;|PWY-7181|;|PWY-7193|;|PWY-7199|
rxn01370	rxn01370_c0	flux	rxn01370_c0	0.239531	0.117501	432.866	2.03854	0.0421033	0.180722	NA	dGTP:uridine 5'-phosphotransferase	(1) dGTP[0] + (1) Uridine[0] => (1) H+[0] + (1) UMP[0] + (1) dGDP[0]	pyrimidine ribonucleosides salvage I	|PWY-7193|
rxn01444	rxn01444_c0	flux	rxn01444_c0	-0.490487	0.148634	446.295	-3.29996	0.00104451	0.0162315	NA	ATP:deoxyguanosine 5'-phosphotransferase	(1) ATP[0] + (1) Deoxyguanosine[0] => (1) ADP[0] + (1) H+[0] + (1) dGMP[0]	NA	NA
rxn01452	rxn01452_c0	flux	rxn01452_c0	-0.00298511	0.100377	415.618	-0.0297389	0.97629	0.985382	NA	(S)-3-Hydroxybutanoyl-CoA:NADP+ oxidoreductase	(1) NADP[0] + (1) (S)-3-Hydroxybutyryl-CoA[0] <= (1) NADPH[0] + (1) H+[0] + (1) Acetoacetyl-CoA[0]	3-hydroxybutyryl-CoA dehydrogenase	PYR-TO-BUT-NADPH
rxn01453	rxn01453_c0	flux	rxn01453_c0	-0.256222	0.148893	418.544	-1.72084	0.0860183	0.274274	NA	(R)-3-Hydroxybutanoyl-CoA:NADP+ oxidoreductase	(1) NADP[0] + (1) (R)-3-Hydroxybutanoyl-CoA[0] <= (1) NADPH[0] + (1) H+[0] + (1) Acetoacetyl-CoA[0]	polyhydroxybutanoate biosynthesis;ethylmalonyl-CoA pathway;(R)- and (S)-3-hydroxybutanoate biosynthesis (engineered);4-oxopentanoate degradation	|PWY1-3|;|PWY-5741|;|PWY-7216|;|PWY-7948|
rxn01483	rxn01483_c0	flux	rxn01483_c0	0.0839858	0.136086	435.858	0.617153	0.537456	0.745559	NA	acetyl-CoA:D-glucosamine-6-phosphate N-acetyltransferase	(1) Acetyl-CoA[0] + (1) D-Glucosamine phosphate[0] => (1) CoA[0] + (1) H+[0] + (1) N-Acetyl-D-glucosamine 6-phosphate[0]	UDP-N-acetyl-D-galactosamine biosynthesis II;UDP-N-acetyl-D-glucosamine biosynthesis II	|PWY-5514|;|UDPNACETYLGALSYN-PWY|
rxn01485	rxn01485_c0	flux	rxn01485_c0	0.650688	0.135699	438.46	4.79507	2.23142e-06	0.000459056	NA	D-Glucosamine 1-phosphate 1,6-phosphomutase	(1) D-Glucosamine1-phosphate[0] <=> (1) D-Glucosamine phosphate[0]	anhydromuropeptides recycling I;CMP-legionaminate biosynthesis I;UDP-N-acetyl-D-glucosamine biosynthesis I	|PWY0-1261|;|PWY-6749|;|UDPNAGSYN-PWY|
rxn01492	rxn01492_c0	flux	rxn01492_c0	0.193527	0.116568	429.133	1.6602	0.0976051	0.284299	NA	ATP:D-fructose-1-phosphate 6-phosphotransferase	(1) ATP[0] + (1) D-fructose-1-phosphate[0] => (1) ADP[0] + (1) H+[0] + (1) D-fructose-1,6-bisphosphate[0]	fructose degradation	|PWY0-1314|
rxn01501	rxn01501_c0	flux	rxn01501_c0	0.142536	0.144994	437.311	0.98305	0.326126	0.568917	NA	(R)-Mevalonate:NADP+ oxidoreductase (CoA acylating)	(2) NADP[0] + (1) CoA[0] + (1) Mevalonic acid[0] <= (2) NADPH[0] + (2) H+[0] + (1) HMG-CoA[0]	mevalonate pathway II (haloarchaea);isoprene biosynthesis II (engineered);mevalonate pathway III (Thermoplasma);mevalonate pathway IV (archaea);mevalonate pathway I (eukaryotes and bacteria)	|PWY-6174|;|PWY-7391|;|PWY-7524|;|PWY-8125|;|PWY-922|
rxn01505	rxn01505_c0	flux	rxn01505_c0	-0.0662805	0.15125	435.94	-0.438219	0.661445	0.809011	NA	N-Acetyl-D-glucosamine 1-phosphate 1,6-phosphomutase	(1) N-Acetyl-D-glucosamine 6-phosphate[0] <=> (1) N-Acetyl-D-glucosamine1-phosphate[0]	UDP-N-acetyl-D-galactosamine biosynthesis II;chitin derivatives degradation;UDP-N-acetyl-D-glucosamine biosynthesis II	|PWY-5514|;|PWY-6906|;|UDPNACETYLGALSYN-PWY|
rxn01508	rxn01508_c0	flux	rxn01508_c0	-0.532072	0.158964	446.306	-3.34712	0.000885644	0.0142195	NA	ATP:deoxyadenosine 5'-phosphotransferase	(1) ATP[0] + (1) Deoxyadenosine[0] => (1) ADP[0] + (1) H+[0] + (1) dAMP[0]	NA	NA
rxn01509	rxn01509_c0	flux	rxn01509_c0	-0.126297	0.115117	423.178	-1.09711	0.273216	0.520612	NA	ATP:dGMP phosphotransferase	(1) ATP[0] + (1) H+[0] + (1) dGMP[0] <=> (1) ADP[0] + (1) dGDP[0]	guanosine ribonucleotides de novo biosynthesis;purine deoxyribonucleosides salvage	|PWY-7221|;|PWY-7224|
rxn01510	rxn01510_c0	flux	rxn01510_c0	0.159963	0.118766	427.804	1.34687	0.178737	0.408503	NA	dGTP:cytidine 5'-phosphotransferase	(1) dGTP[0] + (1) Cytidine[0] => (1) CMP[0] + (1) H+[0] + (1) dGDP[0]	pyrimidine ribonucleosides salvage I	|PWY-7193|
rxn01517	rxn01517_c0	flux	rxn01517_c0	-0.199086	0.115009	426.424	-1.73104	0.0841674	0.271352	NA	ATP:dUMP phosphotransferase	(1) ATP[0] + (1) H+[0] + (1) dUMP[0] <=> (1) ADP[0] + (1) dUDP[0]	pyrimidine deoxyribonucleotides de novo biosynthesis III;pyrimidine deoxyribonucleotides de novo biosynthesis I;pyrimidine deoxyribonucleotides de novo biosynthesis II;pyrimidine deoxyribonucleotide phosphorylation;pyrimidine deoxyribonucleotides de novo biosynthesis IV;pyrimidine deoxyribonucleotides biosynthesis from CTP	|PWY-6545|;|PWY-7184|;|PWY-7187|;|PWY-7197|;|PWY-7198|;|PWY-7210|
rxn01518	rxn01518_c0	flux	rxn01518_c0	-0.438352	0.151306	444.995	-2.89711	0.00395192	0.0368421	NA	ATP:deoxyuridine 5'-phosphotransferase	(1) ATP[0] + (1) Deoxyuridine[0] => (1) ADP[0] + (1) H+[0] + (1) dUMP[0]	pyrimidine deoxyribonucleosides salvage	|PWY-7199|
rxn01519	rxn01519_c0	flux	rxn01519_c0	0.166372	0.127898	435.73	1.30082	0.194008	0.425863	NA	dUTP nucleotidohydrolase	(1) H2O[0] + (1) dUTP[0] => (1) PPi[0] + (2) H+[0] + (1) dUMP[0]	pyrimidine deoxyribonucleotides de novo biosynthesis III;pyrimidine deoxyribonucleotides de novo biosynthesis I;pyrimidine deoxyribonucleotides de novo biosynthesis II;pyrimidine deoxyribonucleotides dephosphorylation;tunicamycin biosynthesis	|PWY-6545|;|PWY-7184|;|PWY-7187|;|PWY-7206|;|PWY-7821|
rxn01520	rxn01520_c0	flux	rxn01520_c0	0.164897	0.115717	424.586	1.42501	0.15489	0.371994	NA	5,10-Methylenetetrahydrofolate:dUMP C-methyltransferase	(1) 5-10-Methylenetetrahydrofolate[0] + (1) dUMP[0] => (1) dTMP[0] + (1) Dihydrofolate[0]	folate transformations III (E. coli);folate transformations II (plants);dTMP de novo biosynthesis (mitochondrial);pyrimidine deoxyribonucleotides de novo biosynthesis I;pyrimidine deoxyribonucleotides de novo biosynthesis II;pyrimidine deoxyribonucleotides de novo biosynthesis IV;pyrimidine deoxyribonucleosides salvage;pyrimidine deoxyribonucleotides biosynthesis from CTP	|1CMET2-PWY|;|PWY-3841|;|PWY66-385|;|PWY-7184|;|PWY-7187|;|PWY-7198|;|PWY-7199|;|PWY-7210|
rxn01539	rxn01539_c0	flux	rxn01539_c0	0.197844	0.106236	417.692	1.8623	0.0632627	0.228536	NA	thiamin monophosphate phosphohydrolase	(1) Phosphate[0] + (1) Thiamin[0] <= (1) H2O[0] + (1) Thiamine phosphate[0]	diethylphosphate degradation;phosphate acquisition;Folate biosynthesis from GTP and 4-aminobenzoate via dihydropterin-3-triphosphate;NAD phosphorylation and dephosphorylation	|PWY-5491|;|PWY-6348|;FOLATE-SYN-GS1;|NADPHOS-DEPHOS-PWY|
rxn01544	rxn01544_c0	flux	rxn01544_c0	-0.215122	0.112647	429.377	-1.9097	0.0568375	0.213345	NA	XMP:pyrophosphate phosphoribosyltransferase	(1) PPi[0] + (1) H+[0] + (1) XMP[0] <= (1) PRPP[0] + (1) XAN[0]	guanine and guanosine salvage II;adenine and adenosine salvage III;adenine salvage;guanine and guanosine salvage;xanthine and xanthosine salvage	|PWY-6599|;|PWY-6609|;|PWY-6610|;|PWY-6620|;|SALVPURINE2-PWY|
rxn01601	rxn01601_c0	flux	rxn01601_c0	0.235641	0.116265	432.951	2.02676	0.0432993	0.180722	NA	dihydrofolate:NAD+ oxidoreductase	(1) NAD[0] + (1) Dihydrofolate[0] <=> (1) NADH[0] + (1) H+[0] + (1) Folate[0]	folate transformations III (E. coli);folate transformations II (plants);tetrahydrofolate biosynthesis;dTMP de novo biosynthesis (mitochondrial);Folate biosynthesis from GTP and 4-aminobenzoate via dihydropterin-3-triphosphate	|1CMET2-PWY|;|PWY-3841|;|PWY-6614|;|PWY66-385|;FOLATE-SYN-GS1
rxn01629	rxn01629_c0	flux	rxn01629_c0	0.479673	0.146149	436.858	3.28209	0.00111311	0.016931	NA	(S)-4-Amino-5-oxopentanoate 4,5-aminomutase	(1) 5-Aminolevulinate[0] <=> (1) L-Glutamate1-semialdehyde[0]	tetrapyrrole biosynthesis I (from glutamate)	|PWY-5188|
rxn01633	rxn01633_c0	flux	rxn01633_c0	0.348065	0.11302	429.66	3.07968	0.00220524	0.0242018	NA	2-Dehydro-3-deoxy-L-arabinonate hydro-lyase	(1) 2-Dehydro-3-deoxy-L-pentonate[0] => (1) H2O[0] + (1) 2,5-Dioxopentanoate[0]	L-arabinose degradation III;L-lyxonate degradation	|PWY-5517|;|PWY-7516|
rxn01644	rxn01644_c0	flux	rxn01644_c0	-0.190464	0.170044	452.797	-1.12009	0.263271	0.508055	NA	L-Aspartate-4-semialdehyde hydro-lyase (adding pyruvate and cyclizing)	(1) Pyruvate[0] + (1) L-Aspartate4-semialdehyde[0] => (1) H2O[0] + (1) H+[0] + (1) (2S,4S)-4-Hydroxy-2,3,4,5-tetrahydrodipicolinate[0]	L-lysine biosynthesis I;L-lysine biosynthesis II;L-lysine biosynthesis III;L-lysine biosynthesis VI;dipicolinate biosynthesis	|DAPLYSINESYN-PWY|;|PWY-2941|;|PWY-2942|;|PWY-5097|;|PWY-8088|
rxn01648	rxn01648_c0	flux	rxn01648_c0	0.00930552	0.119574	430.987	0.0778224	0.938005	0.962427	NA	Cytidine:orthophosphate alpha-D-ribosyltransferase	(1) Phosphate[0] + (1) Cytidine[0] <=> (1) Cytosine[0] + (1) Ribose 1-phosphate[0]	pyrimidine deoxyribonucleosides degradation	|PWY-7181|
rxn01673	rxn01673_c0	flux	rxn01673_c0	-0.0407095	0.101513	416.072	-0.401025	0.688607	0.825015	NA	ATP:dCDP phosphotransferase	(1) ATP[0] + (1) dCDP[0] <=> (1) ADP[0] + (1) dCTP[0]	ppGpp metabolism;pyrimidine deoxyribonucleotides de novo biosynthesis III;UTP and CTP de novo biosynthesis;pyrimidine deoxyribonucleotides de novo biosynthesis I;pyrimidine deoxyribonucleotides de novo biosynthesis II;pyrimidine deoxyribonucleotide phosphorylation;pyrimidine deoxyribonucleotides de novo biosynthesis IV;CMP phosphorylation;pyrimidine deoxyribonucleotides biosynthesis from CTP;aden…	|PPGPPMET-PWY|;|PWY-6545|;|PWY-7176|;|PWY-7184|;|PWY-7187|;|PWY-7197|;|PWY-7198|;|PWY-7205|;|PWY-7210|;|PWY-7220|;|PWY-7221|;|PWY-7222|;|PWY-7224|;|PWY-7226|;|PWY-7227|
rxn01674	rxn01674_c0	flux	rxn01674_c0	0.172597	0.134481	426.629	1.28344	0.200036	0.432212	NA	dCTP:uridine 5'-phosphotransferase	(1) Uridine[0] + (1) dCTP[0] => (1) H+[0] + (1) UMP[0] + (1) dCDP[0]	pyrimidine ribonucleosides salvage I	|PWY-7193|
rxn01678	rxn01678_c0	flux	rxn01678_c0	0.220612	0.10837	431.526	2.03573	0.0423882	0.180722	NA	ATP:dUDP phosphotransferase	(1) ATP[0] + (1) dUDP[0] <=> (1) ADP[0] + (1) dUTP[0]	ppGpp metabolism;pyrimidine deoxyribonucleotides de novo biosynthesis III;UTP and CTP de novo biosynthesis;pyrimidine deoxyribonucleotides de novo biosynthesis I;pyrimidine deoxyribonucleotides de novo biosynthesis II;pyrimidine deoxyribonucleotide phosphorylation;pyrimidine deoxyribonucleotides de novo biosynthesis IV;CMP phosphorylation;pyrimidine deoxyribonucleotides biosynthesis from CTP;aden…	|PPGPPMET-PWY|;|PWY-6545|;|PWY-7176|;|PWY-7184|;|PWY-7187|;|PWY-7197|;|PWY-7198|;|PWY-7205|;|PWY-7210|;|PWY-7220|;|PWY-7221|;|PWY-7222|;|PWY-7224|;|PWY-7226|;|PWY-7227|
rxn01679	rxn01679_c0	flux	rxn01679_c0	0.253209	0.104927	417.77	2.41319	0.016243	0.100672	NA	dUTP:uridine 5'-phosphotransferase	(1) Uridine[0] + (1) dUTP[0] => (1) H+[0] + (1) UMP[0] + (1) dUDP[0]	pyrimidine ribonucleosides salvage I	|PWY-7193|
rxn01705	rxn01705_c0	flux	rxn01705_c0	-0.0820819	0.109657	422.451	-0.74853	0.454557	0.675988	NA	dCTP:cytidine 5'-phosphotransferase	(1) dCTP[0] + (1) Cytidine[0] => (1) CMP[0] + (1) H+[0] + (1) dCDP[0]	pyrimidine ribonucleosides salvage I	|PWY-7193|
rxn01706	rxn01706_c0	flux	rxn01706_c0	0.21483	0.106007	427.624	2.02658	0.043326	0.180722	NA	dUTP:cytidine 5'-phosphotransferase	(1) dUTP[0] + (1) Cytidine[0] => (1) CMP[0] + (1) H+[0] + (1) dUDP[0]	pyrimidine ribonucleosides salvage I	|PWY-7193|
rxn01709	rxn01709_c0	flux	rxn01709_c0	0.0535352	0.111828	435.896	0.478729	0.632371	0.790739	NA	propane-1,2-diol hydro-lyase	(1) 1,2-Propanediol[0] => (1) H2O[0] + (1) Propanal[0]	(S)-propane-1,2-diol degradation	|PWY-7013|
rxn01740	rxn01740_c0	flux	rxn01740_c0	-0.293088	0.14412	429.329	-2.03363	0.0426031	0.180722	NA	Shikimate:NADP+ 3-oxidoreductase	(1) NADP[0] + (1) Shikimate[0] <=> (1) NADPH[0] + (1) H+[0] + (1) 3-Dehydroshikimate[0]	chorismate biosynthesis from 3-dehydroquinate;quinate degradation II	|PWY-6163|;|PWY-6416|
rxn01790	rxn01790_c0	flux	rxn01790_c0	-0.100594	0.119966	425.494	-0.83852	0.40221	0.634782	NA	(R)-Pantoate:NADP+ 2-oxidoreductase	(1) NADP[0] + (1) Pantoate[0] <=> (1) NADPH[0] + (1) H+[0] + (1) 2-Dehydropantoate[0]	phosphopantothenate biosynthesis I;phosphopantothenate biosynthesis III (archaea)	|PANTO-PWY|;|PWY-6654|
rxn01799	rxn01799_c0	flux	rxn01799_c0	-0.175338	0.104392	417.662	-1.67961	0.0937818	0.28216	NA	deoxyuridine:orthophosphate 2-deoxy-D-ribosyltransferase	(1) Phosphate[0] + (1) Deoxyuridine[0] <=> (1) Uracil[0] + (1) deoxyribose-1-phosphate[0]	adenine and adenosine salvage I;purine ribonucleosides degradation;arsenate detoxification I (mammalian);nucleoside and nucleotide degradation (archaea);inosine 5'-phosphate degradation;guanosine nucleotides degradation III;adenine and adenosine salvage III;adenine and adenosine salvage V;guanine and guanosine salvage;salinosporamide A biosynthesis;fluoroacetate and fluorothreonine biosynthesis;p…	|P121-PWY|;|PWY0-1296|;|PWY-4202|;|PWY-5532|;|PWY-5695|;|PWY-6608|;|PWY-6609|;|PWY-6611|;|PWY-6620|;|PWY-6627|;|PWY-6644|;|PWY-7179-1|;|PWY-7179|;|PWY-7181|;|SALVADEHYPOX-PWY|;|SALVPURINE2-PWY|
rxn01816	rxn01816_c0	flux	rxn01816_c0	-0.255773	0.162096	460.708	-1.57791	0.115273	0.311346	NA	R02508	(1) Succinate[0] + (1) H+[0] + (1) Cystathionine[0] <=> (1) L-Cysteine[0] + (1) O-Succinyl-L-homoserine[0]	L-methionine biosynthesis I;L-methionine biosynthesis II;homocysteine and cysteine interconversion	|HOMOSER-METSYN-PWY|;|PWY-702|;|PWY-801|
rxn01840	rxn01840_c0	flux	rxn01840_c0	0.0536375	0.116026	427.207	0.462289	0.64411	0.800062	NA	Phenylacetaldehyde:NAD+ oxidoreductase	(1) H2O[0] + (1) NAD[0] + (1) alpha-Tolualdehyde[0] <=> (1) NADH[0] + (1) H+[0] + (1) PACT[0]	phenylethylamine degradation I;L-phenylalanine degradation II (anaerobic);L-tryptophan degradation V (side chain pathway);L-phenylalanine degradation IV (mammalian, via side chain);phenylethylamine degradation II;styrene degradation;phenylethanol degradation	|2PHENDEG-PWY|;|ANAPHENOXI-PWY|;|PWY-3162|;|PWY-6318|;|PWY-6534|;|PWY-6941|;|PWY-8162|
rxn01841	rxn01841_c0	flux	rxn01841_c0	-0.0536375	0.116026	427.207	-0.462289	0.64411	0.800062	NA	Aldehyde:NADP+ oxidoreductase	(1) H2O[0] + (1) NADP[0] + (1) alpha-Tolualdehyde[0] <=> (1) NADPH[0] + (1) H+[0] + (1) PACT[0]	L-tryptophan degradation V (side chain pathway)	|PWY-3162|
rxn01851	rxn01851_c0	flux	rxn01851_c0	-0.0254119	0.134346	443.736	-0.189153	0.85006	0.921252	NA	4-aminobutanal:NAD+ 1-oxidoreductase	(1) H2O[0] + (1) NAD[0] + (1) 4-Aminobutanal[0] => (1) NADH[0] + (2) H+[0] + (1) GABA[0]	octane oxidation;putrescine degradation I;L-lysine degradation I;putrescine degradation III;Entner-Doudoroff pathway III (semi-phosphorylative);fatty acid &alpha;-oxidation I (plants);alkane oxidation;putrescine degradation IV;sphingosine and sphingosine-1-phosphate metabolism;putrescine degradation V;histamine degradation;L-tryptophan degradation X (mammalian, via tryptamine);serotonin degradati…	|P221-PWY|;|PUTDEG-PWY|;|PWY0-461|;|PWY-0|;|PWY-2221|;|PWY-2501|;|PWY-2724|;|PWY-2|;|PWY3DJ-11470|;|PWY-3|;|PWY-6181|;|PWY-6307|;|PWY-6313|;|PWY-6328|;|PWY-6342|;|PWY66-161|;|PWY66-162|;|PWY66-21|;|PWY66-387|;|PWY66-388|;|PWY66-389|;|PWY6666-2|;|PWY-7119|;|PWY-7269|;|PWY-7387|;|PWY-7431|;|PWY-8029|
rxn01858	rxn01858_c0	flux	rxn01858_c0	-0.116389	0.115956	431.029	-1.00374	0.316068	0.559247	NA	Deoxyadenosine aminohydrolase	(1) H2O[0] + (1) H+[0] + (1) Deoxyadenosine[0] => (1) NH3[0] + (1) Deoxyinosine[0]	purine ribonucleosides degradation;adenine and adenosine salvage III;adenine and adenosine salvage V;purine deoxyribonucleosides degradation II;purine deoxyribonucleosides degradation I;adenosine nucleotides degradation II	|PWY0-1296|;|PWY-6609|;|PWY-6611|;|PWY-7179-1|;|PWY-7179|;|SALVADEHYPOX-PWY|
rxn01859	rxn01859_c0	flux	rxn01859_c0	0.246814	0.117765	422.925	2.09581	0.0366926	0.169807	NA	Deoxyadenosine:orthophosphate ribosyltransferase	(1) Phosphate[0] + (1) Deoxyadenosine[0] <=> (1) Adenine[0] + (1) deoxyribose-1-phosphate[0]	adenine and adenosine salvage I;purine ribonucleosides degradation;arsenate detoxification I (mammalian);nucleoside and nucleotide degradation (archaea);inosine 5'-phosphate degradation;guanosine nucleotides degradation III;adenine and adenosine salvage III;adenine and adenosine salvage V;guanine and guanosine salvage;salinosporamide A biosynthesis;fluoroacetate and fluorothreonine biosynthesis;p…	|P121-PWY|;|PWY0-1296|;|PWY-4202|;|PWY-5532|;|PWY-5695|;|PWY-6608|;|PWY-6609|;|PWY-6611|;|PWY-6620|;|PWY-6627|;|PWY-6644|;|PWY-7179-1|;|PWY-7179|;|SALVADEHYPOX-PWY|;|SALVPURINE2-PWY|
rxn01867	rxn01867_c0	flux	rxn01867_c0	0.216639	0.136599	428.094	1.58595	0.113488	0.310299	NA	p-cumic alcohol:NAD+ oxidoreductase	(1) H2O[0] + (1) NAD[0] + (1) Betaine aldehyde[0] => (1) NADH[0] + (2) H+[0] + (1) BET[0]	glycine betaine biosynthesis I (Gram-negative bacteria);choline degradation I;glycine betaine biosynthesis III (plants);glycine betaine biosynthesis II (Gram-positive bacteria);&beta;-alanine biosynthesis I;&beta;-alanine biosynthesis IV;dimethylsulfoniopropanoate biosynthesis I (Wollastonia);dimethylsulfoniopropanoate biosynthesis II (Spartina)	|BETSYN-PWY|;|CHOLINE-BETAINE-ANA-PWY|;|PWY1F-353|;|PWY-3722|;|PWY-3981|;|PWY-5760|;|PWY-6054|;|PWY-6055|
rxn01868	rxn01868_c0	flux	rxn01868_c0	-0.216639	0.136599	428.094	-1.58595	0.113488	0.310299	NA	p-Cumic alcohol:NADP+ oxidoreductase	(1) H2O[0] + (1) NADP[0] + (1) Betaine aldehyde[0] <=> (1) NADPH[0] + (2) H+[0] + (1) BET[0]	glycine betaine biosynthesis I (Gram-negative bacteria);choline degradation I;glycine betaine biosynthesis III (plants);glycine betaine biosynthesis II (Gram-positive bacteria);&beta;-alanine biosynthesis I;&beta;-alanine biosynthesis IV;dimethylsulfoniopropanoate biosynthesis I (Wollastonia);dimethylsulfoniopropanoate biosynthesis II (Spartina)	|BETSYN-PWY|;|CHOLINE-BETAINE-ANA-PWY|;|PWY1F-353|;|PWY-3722|;|PWY-3981|;|PWY-5760|;|PWY-6054|;|PWY-6055|
rxn01870	rxn01870_c0	flux	rxn01870_c0	-0.289861	0.120932	435.523	-2.39689	0.0169556	0.101383	NA	D-Fructose 1-phosphate D-glyceraldehyde-3-phosphate-lyase	(1) D-fructose-1-phosphate[0] <=> (1) Glycerone-phosphate[0] + (1) D-Glyceraldehyde[0]	glycolysis III (from glucose);Calvin-Benson-Bassham cycle;gluconeogenesis I;glycolysis I (from glucose 6-phosphate);formaldehyde assimilation III (dihydroxyacetone cycle);glycolysis V (Pyrococcus);sedoheptulose bisphosphate bypass;glycolysis IV;formaldehyde assimilation II (assimilatory RuMP Cycle);glycolysis II (from fructose 6-phosphate);sucrose degradation V (sucrose &alpha;-glucosidase);gluco…	|ANAGLYCOLYSIS-PWY|;|CALVIN-PWY|;|GLUCONEO-PWY|;|GLYCOLYSIS|;|P185-PWY|;|P341-PWY|;|PWY0-1517|;|PWY-1042|;|PWY-1861|;|PWY-5484|;|PWY66-373|;|PWY66-399|;|PWY-7385|;|PWY-8178|
rxn01871	rxn01871_c0	flux	rxn01871_c0	0.0266545	0.133866	429.456	0.199112	0.842269	0.917396	NA	acetyl-CoA:enzyme N6-(dihydrolipoyl)lysine S-acetyltransferase	(1) Acetyl-CoA[0] + (1) Dihydrolipoamide[0] <=> (1) CoA[0] + (1) S-Acetyldihydrolipoamide[0]	pyruvate decarboxylation to acetyl CoA I	|PYRUVDEHYD-PWY|
rxn01911	rxn01911_c0	flux	rxn01911_c0	0.175723	0.11035	423.07	1.59241	0.11204	0.310299	NA	3-Dehydro-L-gulonate:NAD+ 2-oxidoreductase	(1) NAD[0] + (1) 3-Dehydro-L-gulonate[0] <=> (1) NADH[0] + (1) H+[0] + (1) 2,3-Dioxo-L-gulonate[0]	L-ascorbate degradation II (bacterial, aerobic)	|PWY-6961|
rxn01912	rxn01912_c0	flux	rxn01912_c0	-0.175723	0.11035	423.07	-1.59241	0.11204	0.310299	NA	3-Dehydro-L-gulonate:NADP+ 2-oxidoreductase	(1) NADP[0] + (1) 3-Dehydro-L-gulonate[0] <=> (1) NADPH[0] + (1) H+[0] + (1) 2,3-Dioxo-L-gulonate[0]	L-ascorbate degradation II (bacterial, aerobic)	|PWY-6961|
rxn01917	rxn01917_c0	flux	rxn01917_c0	0.0632696	0.133202	456.676	0.474991	0.635021	0.792177	NA	ATP:N-acetyl-L-glutamate 5-phosphotransferase	(1) ATP[0] + (1) N-Acetyl-L-glutamate[0] <=> (1) ADP[0] + (1) n-acetylglutamyl-phosphate[0]	L-arginine biosynthesis II (acetyl cycle);L-ornithine biosynthesis I;L-arginine biosynthesis III (via N-acetyl-L-citrulline);L-arginine biosynthesis IV (archaea)	|ARGSYNBSUB-PWY|;|GLUTORN-PWY|;|PWY-5154|;|PWY-7400|
rxn01937	rxn01937_c0	flux	rxn01937_c0	-0.177925	0.106028	430.683	-1.6781	0.0940532	0.28216	NA	Indole-3-acetaldehyde:NAD+ oxidoreductase	(1) H2O[0] + (1) NAD[0] + (1) Indoleacetaldehyde[0] <=> (1) NADH[0] + (2) H+[0] + (1) Indoleacetate[0]	octane oxidation;putrescine degradation III;Entner-Doudoroff pathway III (semi-phosphorylative);fatty acid &alpha;-oxidation I (plants);alkane oxidation;sphingosine and sphingosine-1-phosphate metabolism;histamine degradation;L-tryptophan degradation X (mammalian, via tryptamine);serotonin degradation;noradrenaline and adrenaline degradation;ethanol degradation III;ethanol degradation IV;ethanol …	|P221-PWY|;|PWY-0|;|PWY-2221|;|PWY-2501|;|PWY-2724|;|PWY3DJ-11470|;|PWY-6181|;|PWY-6307|;|PWY-6313|;|PWY-6342|;|PWY66-161|;|PWY66-162|;|PWY66-21|;|PWY66-387|;|PWY66-388|;|PWY66-389|;|PWY6666-2|;|PWY-7119|;|PWY-7269|;|PWY-7387|;|PWY-7431|;|PWY-8029|
rxn01943	rxn01943_c0	flux	rxn01943_c0	0.192231	0.113057	422.67	1.7003	0.0898094	0.279085	NA	4-Hydroxyphenylacetaldehyde:NAD+ oxidoreductase	(1) H2O[0] + (1) NAD[0] + (1) 4-Hydroxyphenylacetaldehyde[0] <=> (1) NADH[0] + (2) H+[0] + (1) 4-Hydroxyphenylacetate[0]	4-nitrotoluene degradation I;L-tryptophan degradation V (side chain pathway);p-cymene degradation to p-cumate;aromatic biogenic amine degradation (bacteria);(-)-dehydrodiconiferyl alcohol degradation;L-Tyrosine degradation to 4-hydroxyphenylacetate via tyramine	|P421-PWY|;|PWY-3162|;|PWY-741|;|PWY-7431|;|PWY-7557|;TYR-DEG-4HPAC
rxn01944	rxn01944_c0	flux	rxn01944_c0	-0.192231	0.113057	422.67	-1.7003	0.0898094	0.279085	NA	4-Hydroxyphenylacetaldehyde:NADP+ oxidoreductase	(1) H2O[0] + (1) NADP[0] + (1) 4-Hydroxyphenylacetaldehyde[0] <=> (1) NADPH[0] + (2) H+[0] + (1) 4-Hydroxyphenylacetate[0]	L-tryptophan degradation V (side chain pathway)	|PWY-3162|
rxn01967	rxn01967_c0	flux	rxn01967_c0	-0.213125	0.115951	427.337	-1.83806	0.0667474	0.235244	NA	beta-D-Glucose 1-phosphate 1,6-phosphomutase	(1) beta-D-Glucose 1-phosphate[0] <=> (1) beta-D-Glucose 6-phosphate[0]	maltose degradation;trehalose degradation III;trehalose degradation IV;kojibiose degradation	|MALTOSECAT-PWY|;|PWY-2721|;|PWY-2722|;|PWY-7459|
rxn01973	rxn01973_c0	flux	rxn01973_c0	0.0153807	0.115625	428.432	0.133022	0.894238	0.941123	NA	N-Succinyl-LL-2,6-diaminoheptanedioate amidohydrolase	(1) H2O[0] + (1) N-Succinyl-L-2,6-diaminopimelate[0] => (1) Succinate[0] + (1) LL-2,6-Diaminopimelate[0]	L-lysine biosynthesis I	|DAPLYSINESYN-PWY|
rxn01985	rxn01985_c0	flux	rxn01985_c0	-0.116389	0.115956	431.029	-1.00374	0.316068	0.559247	NA	Deoxyinosine:orthophosphate ribosyltransferase	(1) Phosphate[0] + (1) Deoxyinosine[0] <=> (1) HYXN[0] + (1) deoxyribose-1-phosphate[0]	adenine and adenosine salvage I;purine ribonucleosides degradation;arsenate detoxification I (mammalian);nucleoside and nucleotide degradation (archaea);inosine 5'-phosphate degradation;guanosine nucleotides degradation III;adenine and adenosine salvage III;adenine and adenosine salvage V;guanine and guanosine salvage;salinosporamide A biosynthesis;fluoroacetate and fluorothreonine biosynthesis;p…	|P121-PWY|;|PWY0-1296|;|PWY-4202|;|PWY-5532|;|PWY-5695|;|PWY-6608|;|PWY-6609|;|PWY-6611|;|PWY-6620|;|PWY-6627|;|PWY-6644|;|PWY-7179-1|;|PWY-7179|;|PWY-7181|;|SALVADEHYPOX-PWY|;|SALVPURINE2-PWY|
rxn01996	rxn01996_c0	flux	rxn01996_c0	-0.494377	0.134471	440.479	-3.67645	0.000265695	0.00639883	NA	Methylmalonyl-CoA epimerase	(1) L-methylmalonyl-CoA[0] <=> (1) D-methylmalonyl-CoA[0]	pyruvate fermentation to propanoate I;propanoyl CoA degradation I;ethylmalonyl-CoA pathway;3-hydroxypropanoate cycle;3-hydroxypropanoate/4-hydroxybutanate cycle;methylaspartate cycle;crotonyl-CoA/ethylmalonyl-CoA/hydroxybutyryl-CoA cycle (engineered);(S)-lactate fermentation to propanoate, acetate and hydrogen;(S)-lactate fermentation to propanoate	|P108-PWY|;|PROPIONMET-PWY|;|PWY-5741|;|PWY-5743|;|PWY-5789|;|PWY-6728|;|PWY-7854|;|PWY-8086|;PWY-8086-GS
rxn02005	rxn02005_c0	flux	rxn02005_c0	0.0597194	0.115729	426.306	0.516028	0.606102	0.780345	NA	trehalose transport via PEP:Pyr PTS	(1) Phosphoenolpyruvate[0] + (1) TRHL[1] => (1) Pyruvate[0] + (1) Trehalose 6-phosphate[0]	NA	NA
rxn02056	rxn02056_c0	flux	rxn02056_c0	0.280342	0.129037	436.359	2.17257	0.0303503	0.152987	NA	S-Adenosyl-L-methionine:uroporphyrin-III C-methyltransferase	(2) H+[0] + (1) Siroheme[0] <= (1) Sirohydrochlorin[0] + (1) Fe2+[0]	siroheme biosynthesis	|PWY-5194|
rxn02185	rxn02185_c0	flux	rxn02185_c0	-0.144363	0.12061	429.811	-1.19694	0.231989	0.475495	NA	2-Acetolactate pyruvate-lyase (carboxylating)	(1) TPP[0] + (1) ALCTT[0] <=> (1) Pyruvate[0] + (1) 2-Hydroxyethyl-ThPP[0]	L-isoleucine biosynthesis I (from threonine);L-isoleucine biosynthesis II;L-isoleucine biosynthesis III;L-isoleucine biosynthesis IV;pyruvate fermentation to (R)-acetoin I;pyruvate fermentation to (R)-acetoin II;pyruvate fermentation to (S)-acetoin;pyruvate fermentation to isobutanol (engineered);L-valine biosynthesis	|ILEUSYN-PWY|;|PWY-5101|;|PWY-5103|;|PWY-5104|;|PWY-5938|;|PWY-5939|;|PWY-6389|;|PWY-7111|;|VALSYN-PWY|
rxn02186	rxn02186_c0	flux	rxn02186_c0	-0.0243795	0.169993	439.812	-0.143415	0.886028	0.939678	NA	2,3-Dihydroxy-3-methylbutanoate:NADP+ oxidoreductase (isomerizing)	(1) NADPH[0] + (1) H+[0] + (1) ALCTT[0] => (1) NADP[0] + (1) 2,3-Dihydroxy-isovalerate[0]	L-isoleucine biosynthesis I (from threonine);L-isoleucine biosynthesis III;pyruvate fermentation to isobutanol (engineered);L-valine biosynthesis	|ILEUSYN-PWY|;|PWY-5103|;|PWY-7111|;|VALSYN-PWY|
rxn02200	rxn02200_c0	flux	rxn02200_c0	0.381429	0.138558	443.632	2.75285	0.0061502	0.0517159	NA	2-amino-4-hydroxy-6-hydroxymethyl-7,8-dihydropteridine:4-aminobenzoate 2-amino-4-hydroxydihydropteridine-6-methenyltransferase	(1) ABEE[0] + (1) 6-hydroxymethyl dihydropterin[0] => (1) H2O[0] + (1) Dihydropteroate[0]	tetrahydrofolate biosynthesis;Folate biosynthesis from GTP and 4-aminobenzoate via dihydropterin-3-triphosphate	|PWY-6614|;FOLATE-SYN-GS1
rxn02209	rxn02209_c0	flux	rxn02209_c0	-0.0258051	0.123035	459.897	-0.209739	0.833965	0.910765	NA	(R)-Propane-1,2-diol:NAD+ oxidoreductase	(1) NAD[0] + (1) (R)-1,2-Propanediol[0] <=> (1) NADH[0] + (1) H+[0] + (1) D-Lactaldehyde[0]	methylglyoxal degradation VI;ethylene glycol degradation;L-lactaldehyde degradation (anaerobic);L-Fucose degradation (non-phosphorylating)	|MGLDLCTANA-PWY|;|PWY0-1280|;|PWY0-1315|;FUCDEGRA-NP
rxn02226	rxn02226_c0	flux	rxn02226_c0	-0.0565076	0.10967	423.597	-0.51525	0.606647	0.780345	NA	L-2-Aminoadipate-6-semialdehyde:NAD+ 6-oxidoreductase	(1) H2O[0] + (1) NAD[0] + (1) 2-Aminoadipate 6-semialdehyde[0] <=> (1) NADH[0] + (2) H+[0] + (1) L-2-Aminoadipate[0]	L-lysine degradation XI (mammalian);L-lysine degradation V;L-lysine degradation VI;L-lysine degradation II (L-pipecolate pathway)	|LYSINE-DEG1-PWY|;|PWY-5283|;|PWY-5298|;|PWY66-425|
rxn02227	rxn02227_c0	flux	rxn02227_c0	0.0574725	0.109685	423.715	0.523979	0.600567	0.780345	NA	L-2-Aminoadipate-6-semialdehyde:NADP+ 6-oxidoreductase	(1) H2O[0] + (1) NADP[0] + (1) 2-Aminoadipate 6-semialdehyde[0] <=> (1) NADPH[0] + (2) H+[0] + (1) L-2-Aminoadipate[0]	L-lysine degradation XI (mammalian);L-lysine degradation V;L-lysine degradation VI;L-lysine degradation II (L-pipecolate pathway)	|LYSINE-DEG1-PWY|;|PWY-5283|;|PWY-5298|;|PWY66-425|
rxn02267	rxn02267_c0	flux	rxn02267_c0	-0.118662	0.113191	425.459	-1.04833	0.295081	0.538465	NA	2-methyl-branched-chain-acyl-CoA:NAD+ 2-oxidoreductase	(1) NAD[0] + (1) 2-Methylbutyryl-CoA[0] <= (1) NADH[0] + (1) H+[0] + (1) Tiglyl-CoA[0]	L-isoleucine degradation I;propanoate fermentation to 2-methylbutanoate;2-methyl-branched fatty acid &beta;-oxidation;valproate &beta;-oxidation;L-valine degradation I	|ILEUDEG-PWY|;|PWY-5109|;|PWY-8181|;|PWY-8182|;|VALDEG-PWY|
rxn02269	rxn02269_c0	flux	rxn02269_c0	-0.197687	0.126397	439.487	-1.56401	0.118535	0.316215	NA	(S)-3-methyl-2-oxopentanoate:NAD+ 2-oxidoreductase (CoA-methylbutanoylating)	(1) NAD[0] + (1) CoA[0] + (1) 3MOP[0] => (1) NADH[0] + (1) CO2[0] + (1) 2-Methylbutyryl-CoA[0]	L-isoleucine degradation I;L-leucine degradation I;L-threonine degradation V;anteiso-branched-chain fatty acid biosynthesis;odd iso-branched-chain fatty acid biosynthesis;even iso-branched-chain fatty acid biosynthesis;L-valine degradation I	|ILEUDEG-PWY|;|LEU-DEG2-PWY|;|PWY66-428|;|PWY-8173|;|PWY-8174|;|PWY-8175|;|VALDEG-PWY|
rxn02284	rxn02284_c0	flux	rxn02284_c0	-0.362765	0.140384	442.791	-2.58409	0.0100829	0.0722468	NA	UDP-N-acetylmuramate:NADP+ oxidoreductase	(1) NAD[0] + (1) UDP-MurNAc[0] <= (1) NADH[0] + (1) H+[0] + (1) UDP-N-acetylglucosamine enolpyruvate[0]	anhydromuropeptides recycling I;UDP-N-acetylmuramoyl-pentapeptide biosynthesis II (lysine-containing);UDP-N-acetylmuramoyl-pentapeptide biosynthesis I (meso-diaminopimelate containing);UDP-N-acetylmuramoyl-pentapeptide biosynthesis III (meso-diaminopimelate containing);peptidoglycan biosynthesis I (meso-diaminopimelate containing)	|PWY0-1261|;|PWY-6386|;|PWY-6387|;|PWY-7953|;PEPTIDOGLYCANSYN-PWY2
rxn02302	rxn02302_c0	flux	rxn02302_c0	-0.125256	0.141653	451.737	-0.884241	0.377036	0.620086	NA	O-Acetyl-L-homoserine succinate-lyase (adding cysteine)	(1) L-Cysteine[0] + (1) O-Acetyl-L-homoserine[0] <=> (1) Acetate[0] + (1) H+[0] + (1) Cystathionine[0]	L-methionine biosynthesis I;L-methionine biosynthesis II;homocysteine and cysteine interconversion	|HOMOSER-METSYN-PWY|;|PWY-702|;|PWY-801|
rxn02314	rxn02314_c0	flux	rxn02314_c0	-0.05743	0.16011	446.282	-0.358691	0.719996	0.841289	NA	ATP:D-tagatose-6-phosphate 1-phosphotransferase	(1) ATP[0] + (1) D-Tagatose 6-phosphate[0] => (1) ADP[0] + (1) H+[0] + (1) D-Tagatose 1,6-biphosphate[0]	glycolysis III (from glucose);galactitol degradation;glycolysis I (from glucose 6-phosphate);lactose and galactose degradation I;fructose degradation;glycolysis IV;formaldehyde assimilation II (assimilatory RuMP Cycle);glycolysis II (from fructose 6-phosphate);N-acetyl-D-galactosamine degradation;1,3-propanediol biosynthesis (engineered);D-galactosamine and N-acetyl-D-galactosamine degradation	|ANAGLYCOLYSIS-PWY|;|GALACTITOLCAT-PWY|;|GLYCOLYSIS|;|LACTOSECAT-PWY|;|PWY0-1314|;|PWY-1042|;|PWY-1861|;|PWY-5484|;|PWY-7077|;|PWY-7385|;|PWY-7395|
rxn02315	rxn02315_c0	flux	rxn02315_c0	-0.0515519	0.133883	443.878	-0.385052	0.700383	0.831825	NA	CTP:D-Tagatose 6-phosphate 1-phosphotransferase	(1) CTP[0] + (1) D-Tagatose 6-phosphate[0] => (1) H+[0] + (1) CDP[0] + (1) D-Tagatose 1,6-biphosphate[0]	glycolysis III (from glucose);glycolysis I (from glucose 6-phosphate);glycolysis IV;formaldehyde assimilation II (assimilatory RuMP Cycle);glycolysis II (from fructose 6-phosphate);1,3-propanediol biosynthesis (engineered)	|ANAGLYCOLYSIS-PWY|;|GLYCOLYSIS|;|PWY-1042|;|PWY-1861|;|PWY-5484|;|PWY-7385|
rxn02316	rxn02316_c0	flux	rxn02316_c0	-0.167328	0.227051	452.553	-0.73696	0.461528	0.682841	NA	UTP:D-Tagatose 6-phosphate 1-phosphotransferase	(1) UTP[0] + (1) D-Tagatose 6-phosphate[0] => (1) UDP[0] + (1) H+[0] + (1) D-Tagatose 1,6-biphosphate[0]	glycolysis III (from glucose);glycolysis I (from glucose 6-phosphate);glycolysis IV;formaldehyde assimilation II (assimilatory RuMP Cycle);glycolysis II (from fructose 6-phosphate);1,3-propanediol biosynthesis (engineered)	|ANAGLYCOLYSIS-PWY|;|GLYCOLYSIS|;|PWY-1042|;|PWY-1861|;|PWY-5484|;|PWY-7385|
rxn02317	rxn02317_c0	flux	rxn02317_c0	-0.442596	0.187244	440.454	-2.36375	0.0185244	0.108413	NA	ITP:D-Tagatose 6-phosphate 1-phosphotransferase	(1) ITP[0] + (1) D-Tagatose 6-phosphate[0] => (1) H+[0] + (1) IDP[0] + (1) D-Tagatose 1,6-biphosphate[0]	glycolysis III (from glucose);glycolysis I (from glucose 6-phosphate);glycolysis IV;formaldehyde assimilation II (assimilatory RuMP Cycle);glycolysis II (from fructose 6-phosphate);1,3-propanediol biosynthesis (engineered)	|ANAGLYCOLYSIS-PWY|;|GLYCOLYSIS|;|PWY-1042|;|PWY-1861|;|PWY-5484|;|PWY-7385|
rxn02364	rxn02364_c0	flux	rxn02364_c0	0.121009	0.104367	416.744	1.15946	0.246934	0.495896	NA	3,4-Dihydroxyphenylacetaldehyde:NAD+ oxidoreductase	(1) H2O[0] + (1) NAD[0] + (1) Protocatechuatealdehyde[0] <=> (1) NADH[0] + (2) H+[0] + (1) Homoprotocatechuate[0]	octane oxidation;4-nitrotoluene degradation I;putrescine degradation III;Entner-Doudoroff pathway III (semi-phosphorylative);fatty acid &alpha;-oxidation I (plants);alkane oxidation;L-tryptophan degradation V (side chain pathway);sphingosine and sphingosine-1-phosphate metabolism;histamine degradation;L-tryptophan degradation X (mammalian, via tryptamine);serotonin degradation;noradrenaline and a…	|P221-PWY|;|P421-PWY|;|PWY-0|;|PWY-2221|;|PWY-2501|;|PWY-2724|;|PWY-3162|;|PWY3DJ-11470|;|PWY-6181|;|PWY-6307|;|PWY-6313|;|PWY-6342|;|PWY66-161|;|PWY66-162|;|PWY66-21|;|PWY66-387|;|PWY66-388|;|PWY66-389|;|PWY6666-2|;|PWY-7119|;|PWY-7269|;|PWY-7387|;|PWY-741|;|PWY-7431|;|PWY-7557|;|PWY-8029|
rxn02365	rxn02365_c0	flux	rxn02365_c0	-0.121009	0.104367	416.744	-1.15946	0.246934	0.495896	NA	3,4-Dihydroxyphenylacetaldehyde:NADP+ oxidoreductase	(1) H2O[0] + (1) NADP[0] + (1) Protocatechuatealdehyde[0] <=> (1) NADPH[0] + (2) H+[0] + (1) Homoprotocatechuate[0]	L-tryptophan degradation V (side chain pathway)	|PWY-3162|
rxn02374	rxn02374_c0	flux	rxn02374_c0	0.277739	0.125903	434.643	2.20598	0.027908	0.144025	NA	R03314	(1) L-Glutamate5-semialdehyde[0] => (1) H2O[0] + (1) H+[0] + (1) 1-Pyrroline-5-carboxylate[0]	L-arginine degradation VI (arginase 2 pathway);L-citrulline biosynthesis;L-proline biosynthesis I (from L-glutamate);L-proline degradation I;L-proline biosynthesis III (from L-ornithine);ethene biosynthesis II (microbes);L-N&delta;-acetylornithine biosynthesis;indolmycin biosynthesis;L-arginine degradation XIII (reductive Stickland reaction)	|ARG-PRO-PWY|;|CITRULBIO-PWY|;|PROSYN-PWY|;|PROUT-PWY|;|PWY-3341|;|PWY-6853|;|PWY-6922|;|PWY-7770|;|PWY-8187|
rxn02380	rxn02380_c0	flux	rxn02380_c0	-0.068808	0.12353	435.369	-0.557013	0.577805	0.767162	NA	beta-D-Glucose 6-phosphate ketol-isomerase	(1) beta-D-Glucose 6-phosphate[0] <=> (1) D-fructose-6-phosphate[0]	glycolysis III (from glucose);gluconeogenesis I;glycolysis I (from glucose 6-phosphate);heterolactic fermentation;Bifidobacterium shunt;glycolysis V (Pyrococcus);sucrose degradation II (sucrose synthase);D-sorbitol biosynthesis I;sucrose degradation IV (sucrose phosphorylase);UDP-N-acetyl-D-galactosamine biosynthesis II;GDP-mannose biosynthesis;sucrose degradation III (sucrose invertase);starch b…	|ANAGLYCOLYSIS-PWY|;|GLUCONEO-PWY|;|GLYCOLYSIS|;|P122-PWY|;|P124-PWY|;|P341-PWY|;|PWY-3801|;|PWY-5054|;|PWY-5384|;|PWY-5514|;|PWY-5659|;|PWY-621|;|PWY-622|;|PWY66-399|;|PWY-6992|;|PWY-7238|;|PWY-7347|;|PWY-7385|;|PWY-8013|;|RUMP-PWY|;|UDPNACETYLGALSYN-PWY|;|UDPNAGSYN-PWY|;BIFIDOSHUNT2
rxn02392	rxn02392_c0	flux	rxn02392_c0	-0.206289	0.131352	431.784	-1.5705	0.117031	0.314137	NA	4-hydroxyphenyllactate:NAD+ oxidoreductase	(1) NAD[0] + (1) HPL[0] <=> (1) NADH[0] + (1) H+[0] + (1) p-hydroxyphenylpyruvate[0]	rosmarinic acid biosynthesis I;rosmarinic acid biosynthesis II;4-hydroxybenzoate biosynthesis I (eukaryotes);L-phenylalanine degradation IV (mammalian, via side chain);L-phenylalanine degradation VI (reductive Stickland reaction);L-tyrosine degradation V (reductive Stickland reaction);L-tryptophan degradation IV (via indole-3-lactate)	|PWY-5048|;|PWY-5049|;|PWY-5754|;|PWY-6318|;|PWY-8014|;|PWY-8016|;|TRPKYNCAT-PWY|
rxn02393	rxn02393_c0	flux	rxn02393_c0	0.0130195	0.110833	425.606	0.11747	0.906543	0.948091	NA	(R)-3-(4-hydroxyphenyl)lactate:NAD+ 2-oxidoreductase	(1) NAD[0] + (1) (R)-3-(4-Hydroxyphenyl)lactate[0] <=> (1) NADH[0] + (1) H+[0] + (1) p-hydroxyphenylpyruvate[0]	4-hydroxybenzoate biosynthesis I (eukaryotes);L-phenylalanine degradation IV (mammalian, via side chain);L-phenylalanine degradation VI (reductive Stickland reaction);L-tyrosine degradation V (reductive Stickland reaction);L-tryptophan degradation IV (via indole-3-lactate)	|PWY-5754|;|PWY-6318|;|PWY-8014|;|PWY-8016|;|TRPKYNCAT-PWY|
rxn02394	rxn02394_c0	flux	rxn02394_c0	0.206289	0.131352	431.784	1.5705	0.117031	0.314137	NA	4-Hydroxyphenyllactate:NADP+ oxidoreductase	(1) NADP[0] + (1) HPL[0] <=> (1) NADPH[0] + (1) H+[0] + (1) p-hydroxyphenylpyruvate[0]	rosmarinic acid biosynthesis I;rosmarinic acid biosynthesis II;4-hydroxybenzoate biosynthesis I (eukaryotes);L-phenylalanine degradation IV (mammalian, via side chain);L-phenylalanine degradation VI (reductive Stickland reaction);L-tyrosine degradation V (reductive Stickland reaction);L-tryptophan degradation IV (via indole-3-lactate)	|PWY-5048|;|PWY-5049|;|PWY-5754|;|PWY-6318|;|PWY-8014|;|PWY-8016|;|TRPKYNCAT-PWY|
rxn02395	rxn02395_c0	flux	rxn02395_c0	-0.0130195	0.110833	425.606	-0.11747	0.906543	0.948091	NA	(R)-3-(4-hydroxyphenyl)lactate:NADP+ 2-oxidoreductase	(1) NADP[0] + (1) (R)-3-(4-Hydroxyphenyl)lactate[0] <=> (1) NADPH[0] + (1) H+[0] + (1) p-hydroxyphenylpyruvate[0]	4-hydroxybenzoate biosynthesis I (eukaryotes);L-phenylalanine degradation IV (mammalian, via side chain);L-phenylalanine degradation VI (reductive Stickland reaction);L-tyrosine degradation V (reductive Stickland reaction);L-tryptophan degradation IV (via indole-3-lactate)	|PWY-5754|;|PWY-6318|;|PWY-8014|;|PWY-8016|;|TRPKYNCAT-PWY|
rxn02402	rxn02402_c0	flux	rxn02402_c0	0.382721	0.151231	448.449	2.5307	0.0117245	0.0813211	NA	Nicotinate-nucleotide:pyrophosphate phosphoribosyltransferase (carboxylating)	(1) CO2[0] + (1) PPi[0] + (1) Nicotinate ribonucleotide[0] <= (1) H+[0] + (1) PRPP[0] + (1) Quinolinate[0]	nicotine biosynthesis;NAD biosynthesis from 2-amino-3-carboxymuconate semialdehyde;NAD de novo biosynthesis I (from aspartate)	|PWY-5316|;|PWY-5653|;|PYRIDNUCSYN-PWY|
rxn02425	rxn02425_c0	flux	rxn02425_c0	0.281714	0.146412	451.117	1.92411	0.0549691	0.209948	NA	R03383	(1) H2O[0] + (1) L-methylmalonyl-CoA[0] => (1) CoA[0] + (1) H+[0] + (1) Methylmalonate[0]	NA	NA
rxn02437	rxn02437_c0	flux	rxn02437_c0	0.205908	0.102503	416.113	2.0088	0.0452034	0.183997	NA	GDP-6-deoxy-D-talose:NAD+ 4-oxidoreductase	(1) NAD[0] + (1) GDP-6-deoxy-D-talose[0] <=> (1) NADH[0] + (1) H+[0] + (1) GDP-4-dehydro-D-rhamnose[0]	GDP-6-deoxy-D-talose biosynthesis	|PWY-5738|
rxn02438	rxn02438_c0	flux	rxn02438_c0	0.175791	0.105292	420.266	1.66956	0.095751	0.283331	NA	GDP-6-deoxy-D-mannose:NAD+ 4-oxidoreductase	(1) NAD[0] + (1) GDP-D-rhamnose[0] <=> (1) NADH[0] + (1) H+[0] + (1) GDP-4-dehydro-D-rhamnose[0]	GDP-D-rhamnose biosynthesis	|GDPRHAMSYN-PWY|
rxn02439	rxn02439_c0	flux	rxn02439_c0	-0.205908	0.102503	416.113	-2.0088	0.0452034	0.183997	NA	GDP-6-deoxy-D-talose:NADP+ 4-oxidoreductase	(1) NADP[0] + (1) GDP-6-deoxy-D-talose[0] <=> (1) NADPH[0] + (1) H+[0] + (1) GDP-4-dehydro-D-rhamnose[0]	GDP-6-deoxy-D-talose biosynthesis	|PWY-5738|
rxn02440	rxn02440_c0	flux	rxn02440_c0	-0.175791	0.105292	420.266	-1.66956	0.095751	0.283331	NA	GDP-6-deoxy-D-mannose:NADP+ 4-oxidoreductase	(1) NADP[0] + (1) GDP-D-rhamnose[0] <=> (1) NADPH[0] + (1) H+[0] + (1) GDP-4-dehydro-D-rhamnose[0]	GDP-D-rhamnose biosynthesis	|GDPRHAMSYN-PWY|
rxn02474	rxn02474_c0	flux	rxn02474_c0	0.440219	0.123324	433.34	3.56963	0.000397468	0.00840499	NA	5-amino-6-(5-phosphoribitylamino)uracil:NADP+ 1'-oxidoreductase	(1) NADP[0] + (1) 5-Amino-6--5-phosphoribitylaminouracil[0] <=> (1) NADPH[0] + (1) H+[0] + (1) 5-Amino-6--5-phosphoribosylaminouracil[0]	toxoflavin biosynthesis;flavin biosynthesis I (bacteria and plants)	|PWY-7991|;|RIBOSYN2-PWY|
rxn02475	rxn02475_c0	flux	rxn02475_c0	-0.440219	0.123324	433.34	-3.56963	0.000397468	0.00840499	NA	2,5-Diamino-6-hydroxy-4-(5-phosphoribosylamino)-pyrimidine 2-aminohydrolase	(1) H2O[0] + (1) H+[0] + (1) 2,5-Diamino-6-(5'-phosphoribosylamino)-4-pyrimidineone[0] => (1) NH3[0] + (1) 5-Amino-6--5-phosphoribosylaminouracil[0]	flavin biosynthesis II (archaea);flavin biosynthesis III (fungi);toxoflavin biosynthesis;flavin biosynthesis I (bacteria and plants)	|PWY-6167|;|PWY-6168|;|PWY-7991|;|RIBOSYN2-PWY|
rxn02504	rxn02504_c0	flux	rxn02504_c0	0.381429	0.138558	443.632	2.75285	0.0061502	0.0517159	NA	2-amino-4-hydroxy-6-(D-erythro-1,2,3-trihydroxypropyl)-7,8-dihydropteridine glycolaldehyde-lyase	(1) Dihydroneopterin[0] => (1) Glycolaldehyde[0] + (1) 6-hydroxymethyl dihydropterin[0]	6-hydroxymethyl-dihydropterin diphosphate biosynthesis I;tetrahydromethanopterin biosynthesis;6-hydroxymethyl-dihydropterin diphosphate biosynthesis II (Methanocaldococcus);6-hydroxymethyl-dihydropterin diphosphate biosynthesis III (Chlamydia);Folate biosynthesis from GTP and 4-aminobenzoate via dihydropterin-3-triphosphate	|PWY-6147|;|PWY-6148|;|PWY-6797|;|PWY-7539|;FOLATE-SYN-GS1
rxn02678	rxn02678_c0	flux	rxn02678_c0	0.304094	0.122774	431.144	2.47686	0.0136371	0.0909491	NA	trans-Oct-2-enoyl-CoA reductase	(1) NADP[0] + (1) Octanoyl-CoA[0] <= (1) NADPH[0] + (1) H+[0] + (1) (2E)-Octenoyl-CoA[0]	sphingosine and sphingosine-1-phosphate metabolism;phytol degradation	|PWY3DJ-11470|;|PWY66-389|
rxn02679	rxn02679_c0	flux	rxn02679_c0	0.0909715	0.132713	432.027	0.685473	0.493413	0.711796	NA	Octanoyl-CoA:oxygen 2-oxidoreductase	(1) FAD[0] + (1) H+[0] + (1) Octanoyl-CoA[0] <=> (1) FADH2[0] + (1) (2E)-Octenoyl-CoA[0]	oleate &beta;-oxidation;(8E,10E)-dodeca-8,10-dienol biosynthesis;2-methyl-branched fatty acid &beta;-oxidation	|PWY0-1337|;|PWY-7654|;|PWY-8181|
rxn02719	rxn02719_c0	flux	rxn02719_c0	0.276935	0.129349	427.123	2.14099	0.0328402	0.157926	NA	trans-Dodec-2-enoyl-CoA reductase	(1) NADP[0] + (1) Lauroyl-CoA[0] <= (1) NADPH[0] + (1) H+[0] + (1) (2E)-Dodecenoyl-CoA[0]	sphingosine and sphingosine-1-phosphate metabolism;phytol degradation	|PWY3DJ-11470|;|PWY66-389|
rxn02729	rxn02729_c0	flux	rxn02729_c0	-0.0179869	0.126356	438.245	-0.142351	0.886868	0.939678	NA	(S)-Methylmalonate semialdehyde:NAD+ oxidoreductase	(1) H2O[0] + (1) NAD[0] + (1) 3-Oxo-2-methylpropanoate[0] <=> (1) NADH[0] + (2) H+[0] + (1) Methylmalonate[0]	octane oxidation;putrescine degradation III;Entner-Doudoroff pathway III (semi-phosphorylative);fatty acid &alpha;-oxidation I (plants);alkane oxidation;sphingosine and sphingosine-1-phosphate metabolism;histamine degradation;L-tryptophan degradation X (mammalian, via tryptamine);serotonin degradation;noradrenaline and adrenaline degradation;ethanol degradation III;ethanol degradation IV;ethanol …	|P221-PWY|;|PWY-0|;|PWY-2221|;|PWY-2501|;|PWY-2724|;|PWY3DJ-11470|;|PWY-6181|;|PWY-6307|;|PWY-6313|;|PWY-6342|;|PWY66-161|;|PWY66-162|;|PWY66-21|;|PWY66-387|;|PWY66-388|;|PWY66-389|;|PWY6666-2|;|PWY-7119|;|PWY-7269|;|PWY-7387|;|PWY-7431|;|PWY-8029|
rxn02774	rxn02774_c0	flux	rxn02774_c0	-0.137304	0.11962	429.467	-1.14783	0.251678	0.499324	NA	S-Adenosyl-L-methionine:uroporphyrin-III C-methyltransferase	(1) NAD[0] + (1) Precorrin 2[0] => (1) NADH[0] + (2) H+[0] + (1) Sirohydrochlorin[0]	siroheme biosynthesis;factor 430 biosynthesis;cob(II)yrinate a,c-diamide biosynthesis I (early cobalt insertion)	|PWY-5194|;|PWY-5196|;|PWY-7377|
rxn02802	rxn02802_c0	flux	rxn02802_c0	0.137745	0.194543	444.904	0.708042	0.47929	0.700178	NA	trans-Tetradec-2-enoyl-CoA reductase	(1) NADP[0] + (1) Myristoyl-CoA[0] <= (1) NADPH[0] + (1) H+[0] + (1) (2E)-Tetradecenoyl-CoA[0]	sphingosine and sphingosine-1-phosphate metabolism;phytol degradation	|PWY3DJ-11470|;|PWY66-389|
rxn02911	rxn02911_c0	flux	rxn02911_c0	-0.294639	0.128744	437.137	-2.28856	0.0225812	0.125499	NA	(S)-3-Hydroxydodecanoyl-CoA hydro-lyase	(1) (S)-3-Hydroxydodecanoyl-CoA[0] <=> (1) H2O[0] + (1) (2E)-Dodecenoyl-CoA[0]	fatty acid &beta;-oxidation I (generic);L-isoleucine degradation I;oleate &beta;-oxidation;phenylacetate degradation I (aerobic);benzoyl-CoA degradation I (aerobic);propanoate fermentation to 2-methylbutanoate;fatty acid &beta;-oxidation II (plant peroxisome);fatty acid &beta;-oxidation IV (unsaturated, even number);fatty acid &beta;-oxidation VI (mammalian peroxisome);methyl ketone biosynthesis …	|FAO-PWY|;|ILEUDEG-PWY|;|PWY0-1337|;|PWY0-321|;|PWY-1361|;|PWY-5109|;|PWY-5136|;|PWY-5138|;|PWY66-391|;|PWY-7007|;|PWY-7094|;|PWY-7606|;|PWY-7654|;|PWY-7656|;|PWY-7726|;|PWY-8179|;|PWY-8181|;|PWY-8182|;|VALDEG-PWY|
rxn02914	rxn02914_c0	flux	rxn02914_c0	0.0452463	0.12368	421.563	0.365833	0.714673	0.840964	NA	3-Phosphoserine:2-oxoglutarate aminotransferase	(1) 2-Oxoglutarate[0] + (1) phosphoserine[0] <=> (1) L-Glutamate[0] + (1) 3-Phosphonooxypyruvate[0]	L-cysteine biosynthesis IX (Trichomonas vaginalis);pyridoxal 5'-phosphate biosynthesis I;L-serine biosynthesis I	|PWY-8010|;|PYRIDOXSYN-PWY|;|SERSYN-PWY|
rxn02929	rxn02929_c0	flux	rxn02929_c0	-0.136573	0.182865	461.438	-0.746851	0.455534	0.676281	NA	2,3,4,5-Tetrahydrodipicolinate:NADP+ oxidoreductase	(1) NADP[0] + (1) tetrahydrodipicolinate[0] + (1) H2O[0] <= (1) NADPH[0] + (1) H+[0] + (1) (2S,4S)-4-Hydroxy-2,3,4,5-tetrahydrodipicolinate[0]	L-lysine biosynthesis I;L-lysine biosynthesis II;L-lysine biosynthesis III;L-lysine biosynthesis VI	|DAPLYSINESYN-PWY|;|PWY-2941|;|PWY-2942|;|PWY-5097|
rxn02933	rxn02933_c0	flux	rxn02933_c0	-0.12291	0.109665	422.674	-1.12078	0.263018	0.508055	NA	(2S,3S)-3-hydroxy-2-methylbutanoyl-CoA:NAD+ oxidoreductase	(1) NAD[0] + (1) 2-methyl-3-hydroxy-butyryl-CoA[0] <=> (1) NADH[0] + (1) H+[0] + (1) 2-Methylacetoacetyl-CoA[0]	L-isoleucine degradation I;propanoate fermentation to 2-methylbutanoate;2-methyl-branched fatty acid &beta;-oxidation	|ILEUDEG-PWY|;|PWY-5109|;|PWY-8181|
rxn02934	rxn02934_c0	flux	rxn02934_c0	0.124231	0.111001	423.073	1.11918	0.263696	0.508055	NA	(2S,3S)-3-Hydroxy-2-methylbutanoyl-CoA hydro-liase	(1) 2-methyl-3-hydroxy-butyryl-CoA[0] <=> (1) H2O[0] + (1) Tiglyl-CoA[0]	fatty acid &beta;-oxidation I (generic);L-isoleucine degradation I;oleate &beta;-oxidation;phenylacetate degradation I (aerobic);benzoyl-CoA degradation I (aerobic);propanoate fermentation to 2-methylbutanoate;fatty acid &beta;-oxidation II (plant peroxisome);fatty acid &beta;-oxidation IV (unsaturated, even number);fatty acid &beta;-oxidation VI (mammalian peroxisome);methyl ketone biosynthesis …	|FAO-PWY|;|ILEUDEG-PWY|;|PWY0-1337|;|PWY0-321|;|PWY-1361|;|PWY-5109|;|PWY-5136|;|PWY-5138|;|PWY66-391|;|PWY-7007|;|PWY-7094|;|PWY-7606|;|PWY-7654|;|PWY-7656|;|PWY-7726|;|PWY-8179|;|PWY-8181|;|PWY-8182|;|VALDEG-PWY|
rxn02988	rxn02988_c0	flux	rxn02988_c0	0.774394	0.138889	436.804	5.57563	4.32694e-08	1.87573e-05	NA	glycerone phosphate:iminosuccinate alkyltransferase (cyclizing)	(2) H2O[0] + (1) Phosphate[0] + (1) Quinolinate[0] <= (1) Glycerone-phosphate[0] + (1) Iminoaspartate[0]	nicotine biosynthesis;NAD de novo biosynthesis I (from aspartate)	|PWY-5316|;|PYRIDNUCSYN-PWY|
rxn02990	rxn02990_c0	flux	rxn02990_c0	-0.11619	0.123975	429.228	-0.937208	0.349179	0.58784	NA	(S)-4-Amino-5-oxopentanoate:NADP+ 5-oxidoreductase	(1) NADP[0] + (1) Phosphate[0] + (1) L-Glutamate1-semialdehyde[0] <=> (1) NADPH[0] + (1) L-Glutamyl 1-phosphate[0]	L-ornithine biosynthesis II;L-citrulline biosynthesis;L-proline biosynthesis I (from L-glutamate);L-N&delta;-acetylornithine biosynthesis	|ARGININE-SYN4-PWY|;|CITRULBIO-PWY|;|PROSYN-PWY|;|PWY-6922|
rxn03004	rxn03004_c0	flux	rxn03004_c0	-0.0559156	0.130463	432.6	-0.428595	0.668431	0.814609	NA	10-Formyltetrahydrofolate:5'-phosphoribosylglycinamide formyltransferase	(1) 10-Formyltetrahydrofolate[0] + (1) GAR[0] <=> (1) H+[0] + (1) Tetrahydrofolate[0] + (1) N-Formyl-GAR[0]	5-aminoimidazole ribonucleotide biosynthesis I;tetrahydrofolate salvage from 5,10-methenyltetrahydrofolate	|PWY-6121|;|PWY-6613|
rxn03071	rxn03071_c0	flux	rxn03071_c0	-0.318043	0.106282	423.277	-2.99246	0.00292938	0.0302353	NA	L-1-Pyrroline-3-hydroxy-5-carboxylate:NAD+ oxidoreductase	(2) H2O[0] + (1) NAD[0] + (1) 3-Hydroxy-L-1-pyrroline-5-carboxylate[0] <=> (1) NADH[0] + (1) H+[0] + (1) 4-Hydroxy-L-glutamate[0]	L-arginine degradation I (arginase pathway);L-proline degradation I;ethene biosynthesis II (microbes)	|ARGASEDEG-PWY|;|PROUT-PWY|;|PWY-6853|
rxn03072	rxn03072_c0	flux	rxn03072_c0	0.318043	0.106282	423.277	2.99246	0.00292938	0.0302353	NA	L-1-Pyrroline-3-hydroxy-5-carboxylate:NADP+ oxidoreductase	(2) H2O[0] + (1) NADP[0] + (1) 3-Hydroxy-L-1-pyrroline-5-carboxylate[0] <=> (1) NADPH[0] + (1) H+[0] + (1) 4-Hydroxy-L-glutamate[0]	L-arginine degradation I (arginase pathway);L-proline degradation I;ethene biosynthesis II (microbes)	|ARGASEDEG-PWY|;|PROUT-PWY|;|PWY-6853|
rxn03251	rxn03251_c0	flux	rxn03251_c0	-0.00422971	0.115756	426.583	-0.0365399	0.970869	0.983004	NA	Hexanoyl-CoA:(acceptor) 2,3-oxidoreductase	(1) FAD[0] + (1) H+[0] + (1) Hexanoyl-CoA[0] <=> (1) FADH2[0] + (1) (2E)-Hexenoyl-CoA[0]	oleate &beta;-oxidation;&beta;-alanine biosynthesis II;(8E,10E)-dodeca-8,10-dienol biosynthesis;2-methyl-branched fatty acid &beta;-oxidation	|PWY0-1337|;|PWY-3941|;|PWY-7654|;|PWY-8181|
rxn03252	rxn03252_c0	flux	rxn03252_c0	-0.122611	0.140784	438.025	-0.870914	0.384278	0.621584	NA	trans-Dec-2-enoyl-CoA reductase	(1) NADP[0] + (1) Decanoyl-CoA[0] <= (1) NADPH[0] + (1) H+[0] + (1) (2E)-Decenoyl-CoA[0]	sphingosine and sphingosine-1-phosphate metabolism;phytol degradation	|PWY3DJ-11470|;|PWY66-389|
rxn03335	rxn03335_c0	flux	rxn03335_c0	-0.0120461	0.121529	426.917	-0.0991214	0.921088	0.95357	NA	3,4-Dihydroxymandelaldehyde:NAD+ oxidoreductase	(1) H2O[0] + (1) NAD[0] + (1) 3,4-Dihydroxymandelaldehyde[0] <=> (1) NADH[0] + (2) H+[0] + (1) Dihydroxymandelic acid[0]	octane oxidation;putrescine degradation III;Entner-Doudoroff pathway III (semi-phosphorylative);fatty acid &alpha;-oxidation I (plants);alkane oxidation;L-tryptophan degradation V (side chain pathway);sphingosine and sphingosine-1-phosphate metabolism;histamine degradation;L-tryptophan degradation X (mammalian, via tryptamine);serotonin degradation;noradrenaline and adrenaline degradation;ethanol…	|P221-PWY|;|PWY-0|;|PWY-2221|;|PWY-2501|;|PWY-2724|;|PWY-3162|;|PWY3DJ-11470|;|PWY-6181|;|PWY-6307|;|PWY-6313|;|PWY-6342|;|PWY66-161|;|PWY66-162|;|PWY66-21|;|PWY66-387|;|PWY66-388|;|PWY66-389|;|PWY6666-2|;|PWY-7119|;|PWY-7269|;|PWY-7387|;|PWY-7431|;|PWY-8029|
rxn03336	rxn03336_c0	flux	rxn03336_c0	0.0120461	0.121529	426.917	0.0991214	0.921088	0.95357	NA	3,4-Dihydroxymandelaldehyde:NADP+ oxidoreductase	(1) H2O[0] + (1) NADP[0] + (1) 3,4-Dihydroxymandelaldehyde[0] <=> (1) NADPH[0] + (2) H+[0] + (1) Dihydroxymandelic acid[0]	L-tryptophan degradation V (side chain pathway)	|PWY-3162|
rxn03340	rxn03340_c0	flux	rxn03340_c0	0.149551	0.124437	427.61	1.20183	0.230096	0.472734	NA	3-Methoxy-4-hydroxyphenylacetaldehyde:NAD+ oxidoreductase	(1) H2O[0] + (1) NAD[0] + (1) 3-Methoxy-4-hydroxyphenylacetaldehyde[0] <=> (1) NADH[0] + (2) H+[0] + (1) Homovanillate[0]	L-tryptophan degradation V (side chain pathway)	|PWY-3162|
rxn03341	rxn03341_c0	flux	rxn03341_c0	-0.149551	0.124437	427.61	-1.20183	0.230096	0.472734	NA	3-Methoxy-4-hydroxyphenylacetaldehyde:NADP+ oxidoreductase	(1) H2O[0] + (1) NADP[0] + (1) 3-Methoxy-4-hydroxyphenylacetaldehyde[0] <=> (1) NADPH[0] + (2) H+[0] + (1) Homovanillate[0]	L-tryptophan degradation V (side chain pathway)	|PWY-3162|
rxn03343	rxn03343_c0	flux	rxn03343_c0	-0.0745936	0.112944	418.391	-0.660445	0.509332	0.723404	NA	3-Methoxy-4-hydroxyphenylglycolaldehyde:NAD+ oxidoreductase	(1) H2O[0] + (1) NAD[0] + (1) 3-Methoxy-4-hydroxyphenylglycolaldehyde[0] <=> (1) NADH[0] + (2) H+[0] + (1) Vanillylmandelic acid[0]	octane oxidation;putrescine degradation III;Entner-Doudoroff pathway III (semi-phosphorylative);fatty acid &alpha;-oxidation I (plants);alkane oxidation;L-tryptophan degradation V (side chain pathway);sphingosine and sphingosine-1-phosphate metabolism;histamine degradation;L-tryptophan degradation X (mammalian, via tryptamine);serotonin degradation;noradrenaline and adrenaline degradation;ethanol…	|P221-PWY|;|PWY-0|;|PWY-2221|;|PWY-2501|;|PWY-2724|;|PWY-3162|;|PWY3DJ-11470|;|PWY-6181|;|PWY-6307|;|PWY-6313|;|PWY-6342|;|PWY66-161|;|PWY66-162|;|PWY66-21|;|PWY66-387|;|PWY66-388|;|PWY66-389|;|PWY6666-2|;|PWY-7119|;|PWY-7269|;|PWY-7387|;|PWY-7431|;|PWY-8029|
rxn03344	rxn03344_c0	flux	rxn03344_c0	0.0745936	0.112944	418.391	0.660445	0.509332	0.723404	NA	3-Methoxy-4-hydroxyphenylglycolaldehyde:NADP+ oxidoreductase	(1) H2O[0] + (1) NADP[0] + (1) 3-Methoxy-4-hydroxyphenylglycolaldehyde[0] <=> (1) NADPH[0] + (2) H+[0] + (1) Vanillylmandelic acid[0]	L-tryptophan degradation V (side chain pathway)	|PWY-3162|
rxn03374	rxn03374_c0	flux	rxn03374_c0	0.256329	0.156189	461.291	1.64115	0.101448	0.293184	NA	Selenocystathionine Lysteine-lyase (deaminating)	(1) H2O[0] + (1) Selenocystathionine[0] <=> (1) NH3[0] + (1) 2-Oxobutyrate[0] + (1) Selenocysteine[0]	L-cysteine biosynthesis III (from L-homocysteine);homocysteine and cysteine interconversion	|HOMOCYSDEGR-PWY|;|PWY-801|
rxn03536	rxn03536_c0	flux	rxn03536_c0	-0.491534	0.127725	434.087	-3.84837	0.000136767	0.00415209	NA	R05221	(1) ATP[0] + (1) Adenosyl cobinamide[0] => (1) ADP[0] + (1) H+[0] + (1) Adenosyl cobinamide phosphate[0]	adenosylcobinamide-GDP salvage from cobinamide I	|PWY-7971|
rxn03601	rxn03601_c0	flux	rxn03601_c0	0.0994011	0.136669	431.489	0.727315	0.467427	0.689217	NA	p-Methylbenzaldehyde:NADP+ oxidoreductase	(1) H2O[0] + (1) NADP[0] + (1) p-Tolualdehyde[0] <=> (1) NADPH[0] + (2) H+[0] + (1) Toluate[0]	m-cresol degradation;mandelate degradation I;1,3-dimethylbenzene degradation to 3-methylbenzoate;1,4-dimethylbenzene degradation to 4-methylbenzoate;3-chlorotoluene degradation II;benzoate biosynthesis II (CoA-independent, non-&beta;-oxidative);salicortin biosynthesis;salicin biosynthesis;2,5-xylenol and 3,5-xylenol degradation;D-phenylglycine degradation;toluene degradation to benzoate	|M-CRESOL-DEGRADATION-PWY|;|PWY-1501|;|PWY-5428|;|PWY-5429|;|PWY-6104|;|PWY-6444|;|PWY-6763|;|PWY-6766|;|PWY-7698|;|PWY-8161|;|TOLUENE-DEG-CATECHOL-PWY|
rxn03638	rxn03638_c0	flux	rxn03638_c0	-0.696463	0.138585	444.135	-5.02551	7.29227e-07	0.000210747	NA	Acetyl-CoA:D-glucosamine-1-phosphate N-acetyltransferase	(1) Acetyl-CoA[0] + (1) D-Glucosamine1-phosphate[0] => (1) CoA[0] + (1) H+[0] + (1) N-Acetyl-D-glucosamine1-phosphate[0]	anhydromuropeptides recycling I;UDP-N-acetyl-D-glucosamine biosynthesis I	|PWY0-1261|;|UDPNAGSYN-PWY|
rxn03840	rxn03840_c0	flux	rxn03840_c0	0.0746428	0.119864	431.657	0.622726	0.533793	0.742855	NA	R05552	(1) NH3[0] + (1) Chorismate[0] <=> (1) H2O[0] + (1) ADC[0]	NA	NA
rxn03841	rxn03841_c0	flux	rxn03841_c0	0.39847	0.120761	431.247	3.29965	0.0010484	0.0162315	NA	4-amino-4-deoxychorismate pyruvate-lyase	(1) ADC[0] => (1) Pyruvate[0] + (1) H+[0] + (1) ABEE[0]	4-aminobenzoate biosynthesis	|PWY-6543|
rxn03843	rxn03843_c0	flux	rxn03843_c0	-0.0259045	0.147038	449.565	-0.176176	0.860235	0.924193	NA	Farnesyl diphosphate:Isopentenyl diphosphate farnesyl cistransferase	(1) Isopentenyldiphosphate[0] + (1) Farnesyldiphosphate[0] => (1) PPi[0] + (1) H+[0] + (1) trans,trans,cis-Geranylgeranyl diphosphate[0]	NA	NA
rxn03861	rxn03861_c0	flux	rxn03861_c0	-0.0943324	0.116633	419.162	-0.808794	0.419092	0.645822	NA	(S)-3-Hydroxybutanoyl-CoA:NADP+ oxidoreductase	(1) NADP[0] + (1) 3-Hydroxybutanoyl-CoA[0] <= (1) NADPH[0] + (2) H+[0] + (1) Acetoacetyl-CoA[0]	polyhydroxybutanoate biosynthesis;ethylmalonyl-CoA pathway;(R)- and (S)-3-hydroxybutanoate biosynthesis (engineered);4-oxopentanoate degradation;3-hydroxybutyryl-CoA dehydrogenase	|PWY1-3|;|PWY-5741|;|PWY-7216|;|PWY-7948|;PYR-TO-BUT-NADPH
rxn03874	rxn03874_c0	flux	rxn03874_c0	-0.0943324	0.116633	419.162	-0.808794	0.419092	0.645822	NA	R05595	(1) H2O[0] + (1) H+[0] + (1) Crotonyl-CoA[0] <=> (1) 3-Hydroxybutanoyl-CoA[0]	pyruvate fermentation to butanoate;L-glutamate degradation V (via hydroxyglutarate);gallate degradation III (anaerobic);oleate &beta;-oxidation;glutaryl-CoA degradation;ethylmalonyl-CoA pathway;3-hydroxypropanoate/4-hydroxybutanate cycle;pyruvate fermentation to butanol I;pyruvate fermentation to hexanol (engineered);pyruvate fermentation to butanol II (engineered)	|CENTFERM-PWY|;|P162-PWY|;|P3-PWY|;|PWY0-1337|;|PWY-5177|;|PWY-5741|;|PWY-5789|;|PWY-6583|;|PWY-6863|;|PWY-6883|
rxn03884	rxn03884_c0	flux	rxn03884_c0	-0.0718555	0.119809	422.474	-0.599748	0.548996	0.74722	NA	2-dehydro-3-deoxy-D-gluconate-6-phosphate D-glyceraldehyde-3-phosphate-lyase	(1) 2-Keto-3-deoxy-6-phosphogluconate[0] <=> (1) Pyruvate[0] + (1) Glyceraldehyde3-phosphate[0]	Entner-Doudoroff shunt;D-galacturonate degradation I;Entner-Doudoroff pathway III (semi-phosphorylative);4-deoxy-L-threo-hex-4-enopyranuronate degradation;D-fructuronate degradation;D-glucosaminate degradation;3,6-anhydro-&alpha;-L-galactopyranose degradation	|ENTNER-DOUDOROFF-PWY|;|GALACTUROCAT-PWY|;|PWY-2221|;|PWY-6507|;|PWY-7242|;|PWY-7310|;|PWY-7562|
rxn03886	rxn03886_c0	flux	rxn03886_c0	-0.171379	0.11079	422.47	-1.54689	0.122639	0.318142	NA	D-sorbitol-6-phosphate:NAD 2-oxidoreductase	(1) NAD[0] + (1) Sorbitol 6-phosphate[0] <=> (1) NADH[0] + (1) H+[0] + (1) D-fructose-6-phosphate[0]	L-sorbose degradation;D-sorbitol degradation II	|P302-PWY|;|SORBDEG-PWY|
rxn03935	rxn03935_c0	flux	rxn03935_c0	-0.126258	0.167867	426.396	-0.752131	0.452387	0.675988	NA	R05664	(1) H2O[0] + (1) NADP[0] + (1) m-Tolualdehyde[0] <=> (1) NADPH[0] + (2) H+[0] + (1) m-toluate[0]	m-cresol degradation;mandelate degradation I;1,3-dimethylbenzene degradation to 3-methylbenzoate;1,4-dimethylbenzene degradation to 4-methylbenzoate;3-chlorotoluene degradation II;benzoate biosynthesis II (CoA-independent, non-&beta;-oxidative);salicortin biosynthesis;salicin biosynthesis;2,5-xylenol and 3,5-xylenol degradation;D-phenylglycine degradation;toluene degradation to benzoate	|M-CRESOL-DEGRADATION-PWY|;|PWY-1501|;|PWY-5428|;|PWY-5429|;|PWY-6104|;|PWY-6444|;|PWY-6763|;|PWY-6766|;|PWY-7698|;|PWY-8161|;|TOLUENE-DEG-CATECHOL-PWY|
rxn03953	rxn03953_c0	flux	rxn03953_c0	-0.113045	0.13538	449.617	-0.835017	0.404152	0.634782	NA	L-Idonate:NAD oxidoreductase	(1) NAD[0] + (1) L-Idonate[0] <=> (1) NADH[0] + (1) H+[0] + (1) 5-Dehydrogluconate[0]	L-idonate degradation	|IDNCAT-PWY|
rxn03954	rxn03954_c0	flux	rxn03954_c0	0.113045	0.13538	449.617	0.835017	0.404152	0.634782	NA	L-idonate:NADP oxidoreductase	(1) NADP[0] + (1) L-Idonate[0] <=> (1) NADPH[0] + (1) H+[0] + (1) 5-Dehydrogluconate[0]	L-idonate degradation	|IDNCAT-PWY|
rxn03981	rxn03981_c0	flux	rxn03981_c0	0.0174146	0.108879	422.567	0.159945	0.873001	0.930986	NA	mycothiol:NAD+ oxidoreductase	(1) NAD[0] + (2) Mycothiol[0] <=> (1) NADH[0] + (1) H+[0] + (1) Mycothione[0]	mycothiol oxidation;arsenate detoxification IV (mycothiol)	|PWY1G-126|;|PWY-6421|
rxn03982	rxn03982_c0	flux	rxn03982_c0	-0.0174146	0.108879	422.567	-0.159945	0.873001	0.930986	NA	mycothiol:NADP+ oxidoreductase	(1) NADP[0] + (2) Mycothiol[0] <=> (1) NADPH[0] + (1) H+[0] + (1) Mycothione[0]	mycothiol oxidation;arsenate detoxification IV (mycothiol)	|PWY1G-126|;|PWY-6421|
rxn04113	rxn04113_c0	flux	rxn04113_c0	0.00502214	0.10978	421.943	0.0457474	0.963533	0.980497	NA	isopentenyl-diphosphate:NAD(P)+ oxidoreductase	(1) NADPH[0] + (1) H+[0] + (1) 1-Hydroxy-2-methyl-2-butenyl 4-diphosphate[0] => (1) H2O[0] + (1) NADP[0] + (1) Isopentenyldiphosphate[0]	methylerythritol phosphate pathway I;methylerythritol phosphate pathway II	|NONMEVIPP-PWY|;|PWY-7560|
rxn04308	rxn04308_c0	flux	rxn04308_c0	-0.0259045	0.147038	449.565	-0.176176	0.860235	0.924193	NA	(2E,6E)-farnesyl-diphosphate:isopentenyl-diphosphate cistransferase (adding 8 isopentenyl units)	(7) Isopentenyldiphosphate[0] + (1) trans,trans,cis-Geranylgeranyl diphosphate[0] => (7) PPi[0] + (7) H+[0] + (1) Bactoprenyl diphosphate[0]	di-trans,poly-cis-undecaprenyl phosphate biosynthesis	|PWY-5785|
rxn04413	rxn04413_c0	flux	rxn04413_c0	0.278501	0.123892	435.814	2.24794	0.0250794	0.133663	NA	R06558	(1) GTP[0] + (1) Adenosyl cobinamide[0] => (1) GDP[0] + (1) H+[0] + (1) Adenosyl cobinamide phosphate[0]	adenosylcobinamide-GDP salvage from cobinamide I	|PWY-7971|
rxn04454	rxn04454_c0	flux	rxn04454_c0	-0.485928	0.280374	451.095	-1.73314	0.0837535	0.271352	NA	isochorismate pyruvate-lyase (salicylate-forming)	(1) Isochorismate[0] => (1) Pyruvate[0] + (1) SALC[0]	salicylate biosynthesis I	|PWY-6406|
rxn04464	rxn04464_c0	flux	rxn04464_c0	0.0836766	0.138573	444.281	0.603845	0.546255	0.74722	NA	5,10-methylenetetrahydrofolate,NADPH:dUMP C-methyltransferase	(1) 5-10-Methylenetetrahydrofolate[0] + (1) dUMP[0] + (1) FADH2[0] => (1) FAD[0] + (1) H+[0] + (1) Tetrahydrofolate[0] + (1) dTMP[0]	pyrimidine deoxyribonucleotides de novo biosynthesis III	|PWY-6545|
rxn04661	rxn04661_c0	flux	rxn04661_c0	-0.195263	0.110928	421.405	-1.76027	0.0790873	0.25973	NA	L-quinate:NADP+ 3-oxidoreductase	(1) NADP[0] + (1) Quinate[0] <=> (1) NADPH[0] + (1) H+[0] + (1) 5-Dehydroquinate[0]	quinate degradation II	|PWY-6416|
rxn04662	rxn04662_c0	flux	rxn04662_c0	0.356145	0.147424	431.249	2.41579	0.016116	0.100672	NA	shikimate:NAD+ 3-oxidoreductase	(1) NAD[0] + (1) Shikimate[0] <=> (1) NADH[0] + (1) H+[0] + (1) 3-Dehydroshikimate[0]	quinate degradation II	|PWY-6416|
rxn04783	rxn04783_c0	flux	rxn04783_c0	0.132999	0.140712	432.266	0.945183	0.345093	0.585977	NA	glycinamide ribonucleotide transformylase	(1) ATP[0] + (1) Formate[0] + (1) GAR[0] => (1) ADP[0] + (1) Phosphate[0] + (1) H+[0] + (1) N-Formyl-GAR[0]	NA	NA
rxn04784	rxn04784_c0	flux	rxn04784_c0	0.121384	0.156007	431.318	0.778069	0.436955	0.657708	NA	5-formaminoimidazole-4-carboxamide-1-beta-D-ribofuranosyl 5'-monophosphate synthetase	(1) ATP[0] + (1) Formate[0] + (1) AICAR[0] => (1) ADP[0] + (1) Phosphate[0] + (1) FAICAR[0]	inosine-5'-phosphate biosynthesis III	|PWY-7234|
rxn04794	rxn04794_c0	flux	rxn04794_c0	0.214344	0.117767	434.856	1.82007	0.069436	0.242746	NA	propanoyl-CoA:formate C-propanoyltransferase	(1) CoA[0] + (1) 2-Oxobutyrate[0] => (1) Formate[0] + (1) Propionyl-CoA[0]	mixed acid fermentation;pyruvate fermentation to ethanol I;reductive monocarboxylic acid cycle;(S)-lactate fermentation to propanoate, acetate and hydrogen	|FERMENTATION-PWY|;|PWY-5480|;|PWY-5493|;|PWY-8086|
rxn04952	rxn04952_c0	flux	rxn04952_c0	-0.160358	0.123222	445.708	-1.30138	0.1938	0.425863	NA	L-aspartate:NAD+ oxidoreductase (deaminating)	(1) H2O[0] + (1) NAD[0] + (1) L-Aspartate[0] <=> (1) NADH[0] + (1) NH3[0] + (1) Oxaloacetate[0] + (1) H+[0]	NA	NA
rxn04996	rxn04996_c0	flux	rxn04996_c0	-0.416368	0.170564	432.578	-2.44113	0.0150415	0.0980527	NA	dimethyallyl diphosphate:NADP+ oxidoreductase	(1) H2O[0] + (1) NADP[0] + (1) DMAPP[0] <= (1) NADPH[0] + (1) H+[0] + (1) 1-Hydroxy-2-methyl-2-butenyl 4-diphosphate[0]	methylerythritol phosphate pathway I;methylerythritol phosphate pathway II	|NONMEVIPP-PWY|;|PWY-7560|
rxn05036	rxn05036_c0	flux	rxn05036_c0	0.185062	0.14517	457.967	1.27479	0.203028	0.432495	NA	L-arogenate:2-oxoglutarate aminotransferase	(1) 2-Oxoglutarate[0] + (1) Pretyrosine[0] <=> (1) L-Glutamate[0] + (1) Prephenate[0]	L-tyrosine biosynthesis II;L-phenylalanine biosynthesis II;L-tyrosine biosynthesis III	|PWY-3461|;|PWY-3462|;|PWY-6120|
rxn05144	rxn05144_c0	flux	rxn05144_c0	-0.420105	0.154987	444.473	-2.71058	0.00697659	0.0554927	NA	Pyridoxal 5-phosphate synthase	(1) L-Glutamine[0] + (1) Glyceraldehyde3-phosphate[0] + (1) D-Ribulose5-phosphate[0] => (3) H2O[0] + (1) Phosphate[0] + (1) Pyridoxal phosphate[0] + (1) L-Glutamate[0] + (1) H+[0]	NA	NA
rxn05145	rxn05145_c0	flux	rxn05145_c0	0.104421	0.115931	430.229	0.900715	0.368244	0.610454	NA	phosphate-transporting ATPase	(1) H2O[0] + (1) ATP[0] + (1) Phosphate[1] => (1) ADP[0] + (2) Phosphate[0] + (1) H+[0]	Phosphate ABC transporter	PI-ABC-TRANS
rxn05147	rxn05147_c0	flux	rxn05147_c0	-0.187048	0.136677	436.387	-1.36853	0.171849	0.40052	NA	D-Glucose-ABC transport	(1) H2O[0] + (1) ATP[0] + (1) D-Glucose[1] => (1) ADP[0] + (1) Phosphate[0] + (1) D-Glucose[0] + (1) H+[0]	NA	NA
rxn05148	rxn05148_c0	flux	rxn05148_c0	-0.283505	0.190854	418.285	-1.48546	0.138175	0.343261	NA	Heme transport via ABC system	(1) H2O[0] + (1) ATP[0] + (1) Heme[1] => (1) ADP[0] + (1) Phosphate[0] + (1) Heme[0] + (1) H+[0]	NA	NA
rxn05149	rxn05149_c0	flux	rxn05149_c0	-0.477718	0.204176	449.743	-2.33974	0.019734	0.113307	NA	ABC-type manganese permease complex	(1) H2O[0] + (1) ATP[0] + (1) Mn2+[1] => (1) ADP[0] + (1) Phosphate[0] + (1) Mn2+[0] + (1) H+[0]	molybdenum cofactor biosynthesis	|PWY-8171|
rxn05150	rxn05150_c0	flux	rxn05150_c0	-0.626027	0.237225	455.881	-2.63896	0.00860094	0.0658445	NA	zinc transport via ABC system	(1) H2O[0] + (1) ATP[0] + (1) Zn2+[1] => (1) ADP[0] + (1) Phosphate[0] + (1) Zn2+[0] + (1) H+[0]	NA	NA
rxn05151	rxn05151_c0	flux	rxn05151_c0	0.256116	0.135555	456.201	1.88939	0.0594735	0.221303	NA	ATP phosphohydrolase (polar-amino-acid-importing)	(1) H2O[0] + (1) ATP[0] + (1) L-Lysine[1] => (1) ADP[0] + (1) Phosphate[0] + (1) L-Lysine[0] + (1) H+[0]	NA	NA
rxn05152	rxn05152_c0	flux	rxn05152_c0	-0.329455	0.282424	445.246	-1.16653	0.244026	0.495896	NA	ATP phosphohydrolase (polar-amino-acid-importing)	(1) H2O[0] + (1) ATP[0] + (1) L-Aspartate[1] => (1) ADP[0] + (1) Phosphate[0] + (1) L-Aspartate[0] + (1) H+[0]	NA	NA
rxn05153	rxn05153_c0	flux	rxn05153_c0	-0.00233208	0.110694	426.482	-0.0210678	0.983201	0.991204	NA	sulfate-transporting ATPase	(1) H2O[0] + (1) ATP[0] + (1) Sulfate[1] => (1) ADP[0] + (1) Phosphate[0] + (1) Sulfate[0] + (1) H+[0]	NA	NA
rxn05154	rxn05154_c0	flux	rxn05154_c0	-0.179363	0.155649	452.418	-1.15236	0.249783	0.499324	NA	ATP phosphohydrolase (polar-amino-acid-importing)	(1) H2O[0] + (1) ATP[0] + (1) L-Arginine[1] => (1) ADP[0] + (1) Phosphate[0] + (1) L-Arginine[0] + (1) H+[0]	NA	NA
rxn05155	rxn05155_c0	flux	rxn05155_c0	0.1699	0.143042	443.847	1.18777	0.235559	0.481674	NA	ATP phosphohydrolase (polar-amino-acid-importing)	(1) H2O[0] + (1) ATP[0] + (1) L-Glutamine[1] => (1) ADP[0] + (1) Phosphate[0] + (1) L-Glutamine[0] + (1) H+[0]	NA	NA
rxn05156	rxn05156_c0	flux	rxn05156_c0	-0.0704091	0.121846	428.639	-0.577855	0.563666	0.755329	NA	ornithine transport via ABC system	(1) H2O[0] + (1) ATP[0] + (1) Ornithine[1] => (1) ADP[0] + (1) Phosphate[0] + (1) Ornithine[0] + (1) H+[0]	NA	NA
rxn05160	rxn05160_c0	flux	rxn05160_c0	0.213488	0.142185	442.326	1.50148	0.133945	0.335763	NA	monosaccharide-transporting ATPase	(1) H2O[0] + (1) ATP[0] + (1) D-Ribose[1] => (1) ADP[0] + (1) Phosphate[0] + (1) H+[0] + (1) D-Ribose[0]	NA	NA
rxn05161	rxn05161_c0	flux	rxn05161_c0	0.216688	0.121212	432.766	1.78768	0.0745268	0.251862	NA	nonpolar-amino-acid-transporting ATPase	(1) H2O[0] + (1) ATP[0] + (1) L-Leucine[1] => (1) ADP[0] + (1) Phosphate[0] + (1) H+[0] + (1) L-Leucine[0]	NA	NA
rxn05162	rxn05162_c0	flux	rxn05162_c0	-0.206948	0.129196	442.068	-1.60181	0.109913	0.306413	NA	D-galactose transport via ABC system	(1) H2O[0] + (1) ATP[0] + (1) Galactose[1] => (1) ADP[0] + (1) Phosphate[0] + (1) H+[0] + (1) Galactose[0]	NA	NA
rxn05163	rxn05163_c0	flux	rxn05163_c0	0.164371	0.184991	452.628	0.888533	0.374726	0.618833	NA	putrescine transport via ABC system	(1) H2O[0] + (1) ATP[0] + (1) Putrescine[1] => (1) ADP[0] + (1) Phosphate[0] + (1) H+[0] + (1) Putrescine[0]	NA	NA
rxn05164	rxn05164_c0	flux	rxn05164_c0	-0.290442	0.171891	456.643	-1.68969	0.0917698	0.280157	NA	ATP phosphohydrolase (polar-amino-acid-importing)	(1) H2O[0] + (1) ATP[0] + (1) L-Histidine[1] => (1) ADP[0] + (1) Phosphate[0] + (1) H+[0] + (1) L-Histidine[0]	NA	NA
rxn05165	rxn05165_c0	flux	rxn05165_c0	0.339274	0.13271	440.266	2.55651	0.0109075	0.0762643	NA	nonpolar-amino-acid-transporting ATPase	(1) H2O[0] + (1) ATP[0] + (1) L-Proline[1] => (1) ADP[0] + (1) Phosphate[0] + (1) H+[0] + (1) L-Proline[0]	NA	NA
rxn05166	rxn05166_c0	flux	rxn05166_c0	-0.554836	0.157197	441.06	-3.52957	0.000459987	0.00906384	NA	RXNBWI-115367.ce	(1) H2O[0] + (1) ATP[0] + (1) Co2+[1] => (1) ADP[0] + (1) Phosphate[0] + (1) H+[0] + (1) Co2+[0]	NA	NA
rxn05168	rxn05168_c0	flux	rxn05168_c0	0.112199	0.138573	452.03	0.809674	0.418554	0.645822	NA	nonpolar-amino-acid-transporting ATPase	(1) H2O[0] + (1) ATP[0] + (1) L-Valine[1] => (1) ADP[0] + (1) Phosphate[0] + (1) H+[0] + (1) L-Valine[0]	NA	NA
rxn05169	rxn05169_c0	flux	rxn05169_c0	0.388028	0.151455	453.242	2.56201	0.0107291	0.0756268	NA	ATP phosphohydrolase (polar-amino-acid-importing)	(1) H2O[0] + (1) ATP[0] + (1) L-Threonine[1] => (1) ADP[0] + (1) Phosphate[0] + (1) H+[0] + (1) L-Threonine[0]	NA	NA
rxn05173	rxn05173_c0	flux	rxn05173_c0	-0.0804584	0.432548	455.213	-0.18601	0.852519	0.922765	NA	L-arabinose transport via ABC system	(1) H2O[0] + (1) ATP[0] + (1) L-Arabinose[1] => (1) ADP[0] + (1) Phosphate[0] + (1) H+[0] + (1) L-Arabinose[0]	NA	NA
rxn05175	rxn05175_c0	flux	rxn05175_c0	0.181779	0.118155	429.376	1.53848	0.124669	0.321689	NA	spermidine transport via ABC system	(1) H2O[0] + (1) ATP[0] + (1) Spermidine[1] => (1) ADP[0] + (1) Phosphate[0] + (1) H+[0] + (1) Spermidine[0]	NA	NA
rxn05177	rxn05177_c0	flux	rxn05177_c0	-0.166064	0.135399	428.674	-1.22648	0.220692	0.459289	NA	thiamine transport via ABC system	(1) H2O[0] + (1) ATP[0] + (1) Thiamin[1] => (1) ADP[0] + (1) Phosphate[0] + (1) H+[0] + (1) Thiamin[0]	NA	NA
rxn05179	rxn05179_c0	flux	rxn05179_c0	0.205377	0.12958	432.637	1.58494	0.113711	0.310299	NA	nonpolar-amino-acid-transporting ATPase	(1) H2O[0] + (1) ATP[0] + (1) L-Isoleucine[1] => (1) ADP[0] + (1) Phosphate[0] + (1) H+[0] + (1) L-Isoleucine[0]	NA	NA
rxn05197	rxn05197_c0	flux	rxn05197_c0	0.244765	0.149799	440.32	1.63396	0.102983	0.295649	NA	Uracil permease	(1) H+[1] + (1) Uracil[1] <=> (1) H+[0] + (1) Uracil[0]	NA	NA
rxn05198	rxn05198_c0	flux	rxn05198_c0	0.19947	0.128825	436.662	1.54838	0.122255	0.318142	NA	Transport of cytidine, extracellular	(1) H+[1] + (1) Cytidine[1] <=> (1) H+[0] + (1) Cytidine[0]	NA	NA
rxn05199	rxn05199_c0	flux	rxn05199_c0	-0.0284211	0.135598	432.561	-0.209599	0.83408	0.910765	NA	Uridine permease	(1) H+[1] + (1) Uridine[1] <=> (1) H+[0] + (1) Uridine[0]	NA	NA
rxn05200	rxn05200_c0	flux	rxn05200_c0	-0.0506377	0.126483	438.837	-0.400351	0.689093	0.825015	NA	Transport of thymidine, extracellular	(1) H+[1] + (1) Thymidine[1] <=> (1) H+[0] + (1) Thymidine[0]	NA	NA
rxn05207	rxn05207_c0	flux	rxn05207_c0	0.00198557	0.158658	427.867	0.0125148	0.990021	0.992943	NA	Na+/malate symporter	(1) L-Malate[1] + (2) Na+[1] <=> (1) L-Malate[0] + (2) Na+[0]	NA	NA
rxn05210	rxn05210_c0	flux	rxn05210_c0	0.140887	0.107179	418.065	1.31451	0.189397	0.422397	NA	phosphate Na+ symporter	(1) Phosphate[1] + (2) Na+[1] <=> (1) Phosphate[0] + (2) Na+[0]	NA	NA
rxn05213	rxn05213_c0	flux	rxn05213_c0	0.0162686	0.132762	454.931	0.12254	0.902526	0.946179	NA	citrate-Ca2+:H+ symporter	(1) Ca2+[1] + (1) H+[1] + (1) Citrate[1] <=> (1) Ca2+[0] + (1) H+[0] + (1) Citrate[0]	NA	NA
rxn05214	rxn05214_c0	flux	rxn05214_c0	-0.0793931	0.238102	449.052	-0.333441	0.738957	0.850831	NA	Citrate-Mg2+:H+ symporter	(1) H+[1] + (1) Citrate[1] + (1) Mg[1] <=> (1) H+[0] + (1) Citrate[0] + (1) Mg[0]	NA	NA
rxn05216	rxn05216_c0	flux	rxn05216_c0	-0.385529	0.147048	437.698	-2.6218	0.00905149	0.0676521	NA	Na+ Glutamine symporter	(1) L-Glutamine[1] + (1) Na+[1] <=> (1) L-Glutamine[0] + (1) Na+[0]	NA	NA
rxn05217	rxn05217_c0	flux	rxn05217_c0	-0.139445	0.132901	437.227	-1.04924	0.294648	0.538465	NA	TRANS-RXNBWI-115637.ce.maizeexp.L-ASPARTATE_L-ASPARTATE	(1) L-Aspartate[1] + (1) H+[1] <=> (1) L-Aspartate[0] + (1) H+[0]	NA	NA
rxn05219	rxn05219_c0	flux	rxn05219_c0	0.216847	0.128197	432.396	1.69152	0.0914587	0.280157	NA	nonpolar-amino-acid-transporting ATPase	(1) H2O[0] + (1) ATP[0] + (1) L-Methionine[1] => (1) ADP[0] + (1) Phosphate[0] + (1) L-Methionine[0] + (1) H+[0]	NA	NA
rxn05221	rxn05221_c0	flux	rxn05221_c0	-0.226473	0.120417	421.319	-1.88074	0.0606965	0.222982	NA	Na+/Proline-L symporter	(1) L-Proline[1] + (1) Na+[1] <=> (1) L-Proline[0] + (1) Na+[0]	NA	NA
rxn05224	rxn05224_c0	flux	rxn05224_c0	-0.0741001	0.145266	444.748	-0.510099	0.610235	0.780345	NA	Riboflavin permease	(1) Riboflavin[1] <=> (1) Riboflavin[0]	NA	NA
rxn05226	rxn05226_c0	flux	rxn05226_c0	0.286149	0.119974	430.994	2.38508	0.0175066	0.10396	NA	D-glucose transport via PEP:Pyr PTS	(1) D-Glucose[1] + (1) Phosphoenolpyruvate[0] => (1) Pyruvate[0] + (1) D-glucose-6-phosphate[0]	NA	NA
rxn05227	rxn05227_c0	flux	rxn05227_c0	0.10623	0.107896	419.756	0.984566	0.325405	0.568917	NA	Aspartate oxidase	(1) FAD[0] + (1) L-Aspartate[0] <=> (1) FADH2[0] + (1) Iminoaspartate[0]	NA	NA
rxn05229	rxn05229_c0	flux	rxn05229_c0	-0.21036	0.231229	431.159	-0.909747	0.363464	0.605358	NA	NCAIR synthetase and NCAIR mutase	(1) ATP[0] + (1) H2CO3[0] + (1) AIR[0] <=> (1) ADP[0] + (1) Phosphate[0] + (1) H+[0] + (1) 5'-Phosphoribosyl-4-carboxy-5-aminoimidazole[0]	inosine-5'-phosphate biosynthesis I;inosine-5'-phosphate biosynthesis III;inosine-5'-phosphate biosynthesis at high carbonate levels	|PWY-6123|;|PWY-7234|;IMPSYN-HIGH-HCO3
rxn05231	rxn05231_c0	flux	rxn05231_c0	0.31065	0.112041	425.309	2.77264	0.00580481	0.0498294	NA	2'-Deoxyadenosine 5'-diphosphate:oxidized-thioredoxin 2'-oxidoreductase	(1) ADP[0] + (1) trdrd[0] => (1) H2O[0] + (1) dADP[0] + (1) trdox[0]	pyrimidine deoxyribonucleotides de novo biosynthesis III;pyrimidine deoxyribonucleotides de novo biosynthesis I;pyrimidine deoxyribonucleotides de novo biosynthesis IV;pyrimidine deoxyribonucleotides biosynthesis from CTP;adenosine deoxyribonucleotides de novo biosynthesis II;guanosine deoxyribonucleotides de novo biosynthesis II;guanosine deoxyribonucleotides de novo biosynthesis I;adenosine deo…	|PWY-6545|;|PWY-7184|;|PWY-7198|;|PWY-7210|;|PWY-7220|;|PWY-7222|;|PWY-7226|;|PWY-7227|
rxn05232	rxn05232_c0	flux	rxn05232_c0	0.00140971	0.137049	438.298	0.0102862	0.991798	0.992943	NA	2'-Deoxyadenosine 5'-triphosphate:oxydized-thioredoxin 2'-oxidoreductase	(1) ATP[0] + (1) trdrd[0] => (1) H2O[0] + (1) dATP[0] + (1) trdox[0]	NA	NA
rxn05233	rxn05233_c0	flux	rxn05233_c0	0.149361	0.113659	424.766	1.31411	0.189519	0.422397	NA	2'-Deoxyguanosine 5'-diphosphate:oxidized-thioredoxin 2'-oxidoreductase	(1) GDP[0] + (1) trdrd[0] => (1) H2O[0] + (1) dGDP[0] + (1) trdox[0]	pyrimidine deoxyribonucleotides de novo biosynthesis III;pyrimidine deoxyribonucleotides de novo biosynthesis I;pyrimidine deoxyribonucleotides de novo biosynthesis IV;pyrimidine deoxyribonucleotides biosynthesis from CTP;adenosine deoxyribonucleotides de novo biosynthesis II;guanosine deoxyribonucleotides de novo biosynthesis II;guanosine deoxyribonucleotides de novo biosynthesis I;adenosine deo…	|PWY-6545|;|PWY-7184|;|PWY-7198|;|PWY-7210|;|PWY-7220|;|PWY-7222|;|PWY-7226|;|PWY-7227|
rxn05237	rxn05237_c0	flux	rxn05237_c0	-0.725762	0.163262	453.662	-4.44539	1.10431e-05	0.000845376	NA	ATP phosphohydrolase (polar-amino-acid-importing)	(1) H2O[0] + (1) ATP[0] + (1) L-Cysteine[1] => (1) ADP[0] + (1) Phosphate[0] + (1) H+[0] + (1) L-Cysteine[0]	NA	NA
rxn05240	rxn05240_c0	flux	rxn05240_c0	0.0697666	0.128606	436.094	0.542482	0.587763	0.776815	NA	L-leucine transport in via sodium symport	(1) L-Leucine[1] + (1) Na+[1] <=> (1) L-Leucine[0] + (1) Na+[0]	NA	NA
rxn05241	rxn05241_c0	flux	rxn05241_c0	0.409805	0.131516	440.669	3.11601	0.00195295	0.022815	NA	L-isoleucine transport in via sodium symport	(1) L-Isoleucine[1] + (1) Na+[1] <=> (1) L-Isoleucine[0] + (1) Na+[0]	NA	NA
rxn05242	rxn05242_c0	flux	rxn05242_c0	0.136319	0.148521	447.178	0.917843	0.359196	0.602123	NA	L-valine transport in via sodium symport	(1) L-Valine[1] + (1) Na+[1] <=> (1) L-Valine[0] + (1) Na+[0]	NA	NA
rxn05243	rxn05243_c0	flux	rxn05243_c0	-0.228549	0.132183	439.301	-1.72904	0.084504	0.271352	NA	TRANS-RXNBWI-115637.ce.maizeexp.LEU_LEU	(1) H+[1] + (1) L-Leucine[1] <=> (1) H+[0] + (1) L-Leucine[0]	NA	NA
rxn05244	rxn05244_c0	flux	rxn05244_c0	-0.1438	0.131751	436.942	-1.09146	0.275674	0.522821	NA	TRANS-RXNBWI-115637.ce.maizeexp.ILE_ILE	(1) H+[1] + (1) L-Isoleucine[1] <=> (1) H+[0] + (1) L-Isoleucine[0]	NA	NA
rxn05289	rxn05289_c0	flux	rxn05289_c0	-0.160045	0.129952	439.945	-1.23157	0.218769	0.457574	NA	NADPH:oxidized-thioredoxin oxidoreductase	(1) NADPH[0] + (1) H+[0] + (1) trdox[0] => (1) NADP[0] + (1) trdrd[0]	thioredoxin pathway	|THIOREDOX-PWY|
rxn05297	rxn05297_c0	flux	rxn05297_c0	-0.0549636	0.13054	438.11	-0.421048	0.673927	0.815427	NA	TRANS-RXNBWI-115637.ce.maizeexp.GLT_GLT	(1) L-Glutamate[1] + (1) H+[1] <=> (1) L-Glutamate[0] + (1) H+[0]	NA	NA
rxn05298	rxn05298_c0	flux	rxn05298_c0	0.399004	0.125305	447.706	3.18426	0.00155252	0.0204909	NA	Na+/glutamate symport	(1) L-Glutamate[1] + (1) Na+[1] <=> (1) L-Glutamate[0] + (1) Na+[0]	NA	NA
rxn05299	rxn05299_c0	flux	rxn05299_c0	0.128411	0.152171	452.52	0.843861	0.399193	0.633689	NA	TRANS-RXNBWI-115637.ce.maizeexp.HIS_HIS	(1) H+[1] + (1) L-Histidine[1] <=> (1) H+[0] + (1) L-Histidine[0]	NA	NA
rxn05300	rxn05300_c0	flux	rxn05300_c0	-0.45	0.134217	444.802	-3.35277	0.000868445	0.0142195	NA	TRANS-RXNBWI-115637.ce.maizeexp.THR_THR	(1) H+[1] + (1) L-Threonine[1] <=> (1) H+[0] + (1) L-Threonine[0]	NA	NA
rxn05306	rxn05306_c0	flux	rxn05306_c0	0.0161675	0.167919	461.196	0.0962817	0.923339	0.95357	NA	TRANS-RXNBWI-115637.ce.maizeexp.PHE_PHE	(1) L-Phenylalanine[1] + (1) H+[1] <=> (1) L-Phenylalanine[0] + (1) H+[0]	NA	NA
rxn05307	rxn05307_c0	flux	rxn05307_c0	-0.314278	0.140009	446.861	-2.24471	0.0252755	0.133663	NA	TRANS-RXNBWI-115637.ce.maizeexp.SER_SER	(1) L-Serine[1] + (1) H+[1] <=> (1) L-Serine[0] + (1) H+[0]	NA	NA
rxn05308	rxn05308_c0	flux	rxn05308_c0	-0.393632	0.123676	431.199	-3.18277	0.00156429	0.0204909	NA	Pantothenate reversible transport via proton symport	(1) H+[1] + (1) PAN[1] <=> (1) H+[0] + (1) PAN[0]	NA	NA
rxn05312	rxn05312_c0	flux	rxn05312_c0	-0.0775605	0.105128	417.544	-0.737773	0.461067	0.682841	NA	Inorganic phosphate transporter	(1) Phosphate[1] + (2) H+[1] <=> (1) Phosphate[0] + (2) H+[0]	NA	NA
rxn05313	rxn05313_c0	flux	rxn05313_c0	-0.210336	0.107287	424.649	-1.9605	0.0505906	0.200283	NA	phosphate transport in/out via three Na+ symporter	(1) Phosphate[1] + (2) Na+[1] <=> (1) Phosphate[0] + (2) Na+[0]	NA	NA
rxn05316	rxn05316_c0	flux	rxn05316_c0	0.593706	0.140272	446.398	4.23253	2.80651e-05	0.00121662	NA	TRANS-RXNBWI-115572.ce.maizeexp.INOSINE_INOSINE	(1) H+[1] + (1) Inosine[1] <=> (1) H+[0] + (1) Inosine[0]	NA	NA
rxn05318	rxn05318_c0	flux	rxn05318_c0	-0.281093	0.136002	440.151	-2.06683	0.0393344	0.177401	NA	TRANS-RXN-203.ce	(1) H+[1] + (1) Adenosine[1] <=> (1) H+[0] + (1) Adenosine[0]	NA	NA
rxn05319	rxn05319_c0	flux	rxn05319_c0	0.281284	0.123508	433.348	2.27746	0.0232452	0.127554	NA	TRANS-RXNBWI-115401.ce.maizeexp.OH_OH	(1) H2O[1] <=> (1) H2O[0]	NA	NA
rxn05323	rxn05323_c0	flux	rxn05323_c0	-0.330531	0.136736	439.288	-2.4173	0.0160425	0.100672	NA	Tetradecanoyl-[acyl-carrier protein]:malonyl-CoA C-acyltransferase(decarboxylating, oxoacyl- and enoyl-reducing)	(1) NAD[0] + (1) Myristoyl-ACP[0] <= (1) NADH[0] + (1) H+[0] + (1) (2E)-Tetradecenoyl-[acp][0]	fatty acid elongation -- saturated;(5Z)-dodecenoate biosynthesis I;streptorubin B biosynthesis;stearate biosynthesis III (fungi);fatty acid biosynthesis initiation (type I);palmitate biosynthesis (type II fatty acid synthase);cis-vaccenate biosynthesis;stearate biosynthesis II (bacteria and plants);palmitate biosynthesis (type I fatty acid synthase);palmitoleate biosynthesis I (from (5Z)-dodec-5-…	|FASYN-ELONG-PWY|;|PWY0-862|;|PWY1A0-6120|;|PWY3O-355|;|PWY-5966-1|;|PWY-5971|;|PWY-5973|;|PWY-5989|;|PWY-5994|;|PWY-6282|;|PWY-6519|;|PWY-7663|;|PWY-7664|;|PWY-7858|;|PWY-8173|;|PWY-8174|;|PWY-8175|;|PWYG-321|
rxn05329	rxn05329_c0	flux	rxn05329_c0	0.0743951	0.140174	444.241	0.530733	0.595869	0.777483	NA	(3R)-3-Hydroxybutanoyl-[acyl-carrier-protein] hydro-lyase	(1) (R)-3-Hydroxybutanoyl-[acyl-carrier protein][0] => (1) H2O[0] + (1) But-2-enoyl-[acyl-carrier protein][0]	fatty acid elongation -- saturated;(5Z)-dodecenoate biosynthesis I;streptorubin B biosynthesis;palmitate biosynthesis (type II fatty acid synthase);cis-vaccenate biosynthesis;stearate biosynthesis II (bacteria and plants);palmitoleate biosynthesis I (from (5Z)-dodec-5-enoate);8-amino-7-oxononanoate biosynthesis I;tetradecanoate biosynthesis (mitochondria);octanoyl-[acyl-carrier protein] biosynthe…	|FASYN-ELONG-PWY|;|PWY0-862|;|PWY1A0-6120|;|PWY-5971|;|PWY-5973|;|PWY-5989|;|PWY-6282|;|PWY-6519|;|PWY66-430|;|PWY-7388|;|PWY-7663|;|PWY-7664|;|PWY-7858|;|PWY-8173|;|PWY-8174|;|PWY-8175|;|PWYG-321|
rxn05331	rxn05331_c0	flux	rxn05331_c0	0.3565	0.109286	424.14	3.26209	0.00119533	0.0175653	NA	(3R)-3-Hydroxybutanoyl-[acyl-carrier-protein] hydro-lyase	(1) D-3-Hydroxydodecanoyl-[acp][0] => (1) H2O[0] + (1) (2E)-Dodecenoyl-[acp][0]	NA	NA
rxn05334	rxn05334_c0	flux	rxn05334_c0	0.294597	0.142847	450.116	2.06233	0.0397496	0.177644	NA	(3R)-3-Hydroxybutanoyl-[acyl-carrier-protein] hydro-lyase	(1) (R)-3-Hydroxyoctanoyl-[acyl-carrier protein][0] => (1) H2O[0] + (1) (2E)-Octenoyl-[acp][0]	fatty acid elongation -- saturated;(5Z)-dodecenoate biosynthesis I;streptorubin B biosynthesis;stearate biosynthesis III (fungi);fatty acid biosynthesis initiation (type I);palmitate biosynthesis (type II fatty acid synthase);cis-vaccenate biosynthesis;stearate biosynthesis II (bacteria and plants);palmitate biosynthesis (type I fatty acid synthase);palmitoleate biosynthesis I (from (5Z)-dodec-5-…	|FASYN-ELONG-PWY|;|PWY0-862|;|PWY1A0-6120|;|PWY3O-355|;|PWY-5966-1|;|PWY-5971|;|PWY-5973|;|PWY-5989|;|PWY-5994|;|PWY-6282|;|PWY-6519|;|PWY66-430|;|PWY-7388|;|PWY-7663|;|PWY-7664|;|PWY-7858|;|PWY-8173|;|PWY-8174|;|PWY-8175|;|PWYG-321|
rxn05335	rxn05335_c0	flux	rxn05335_c0	0.26845	0.138078	442.298	1.94419	0.0525058	0.203225	NA	(3R)-3-Hydroxypalmitoyl-[acyl-carrier-protein] hydro-lyase	(1) (R)-3-Hydroxytetradecanoyl-[acyl-carrier-protein][0] <=> (1) H2O[0] + (1) (2E)-Tetradecenoyl-[acp][0]	fatty acid elongation -- saturated;(5Z)-dodecenoate biosynthesis I;streptorubin B biosynthesis;stearate biosynthesis III (fungi);fatty acid biosynthesis initiation (type I);palmitate biosynthesis (type II fatty acid synthase);cis-vaccenate biosynthesis;stearate biosynthesis II (bacteria and plants);palmitate biosynthesis (type I fatty acid synthase);palmitoleate biosynthesis I (from (5Z)-dodec-5-…	|FASYN-ELONG-PWY|;|PWY0-862|;|PWY1A0-6120|;|PWY3O-355|;|PWY-5966-1|;|PWY-5971|;|PWY-5973|;|PWY-5989|;|PWY-5994|;|PWY-6282|;|PWY-6519|;|PWY66-430|;|PWY-7388|;|PWY-7663|;|PWY-7664|;|PWY-7858|;|PWY-8173|;|PWY-8174|;|PWY-8175|;|PWYG-321|
rxn05347	rxn05347_c0	flux	rxn05347_c0	-0.523585	0.136772	426.073	-3.82817	0.00014846	0.00415209	NA	Acyl-[acyl-carrier-protein]:malonyl-[acyl-carrier-protein] C-acyltransferase (decarboxylating)	(1) H+[0] + (1) Malonyl-acyl-carrierprotein-[0] + (1) Acetyl-ACP[0] => (1) CO2[0] + (1) Acetoacetyl-ACP[0] + (1) ACP[0]	fatty acid elongation -- saturated;(5Z)-dodecenoate biosynthesis I;streptorubin B biosynthesis;stearate biosynthesis III (fungi);fatty acid biosynthesis initiation (type II);petroselinate biosynthesis;fatty acid biosynthesis initiation (type I);palmitate biosynthesis (type II fatty acid synthase);cis-vaccenate biosynthesis;stearate biosynthesis II (bacteria and plants);palmitate biosynthesis (typ…	|FASYN-ELONG-PWY|;|PWY0-862|;|PWY1A0-6120|;|PWY3O-355|;|PWY-4381|;|PWY-5367|;|PWY-5966-1|;|PWY-5971|;|PWY-5973|;|PWY-5989|;|PWY-5994|;|PWY-6282|;|PWY-6519|;|PWY66-429|;|PWY66-430|;|PWY-7388|;|PWY-7663|;|PWY-7664|;|PWY-7858|;|PWY-8173|;|PWY-8174|;|PWY-8175|;|PWYG-321|
rxn05349	rxn05349_c0	flux	rxn05349_c0	-0.523585	0.136772	426.073	-3.82817	0.00014846	0.00415209	NA	acetyl-CoA:[acyl-carrier-protein] S-acetyltransferase	(1) Acetyl-CoA[0] + (1) ACP[0] <=> (1) CoA[0] + (1) Acetyl-ACP[0]	streptorubin B biosynthesis;stearate biosynthesis III (fungi);fatty acid biosynthesis initiation (type II);fatty acid biosynthesis initiation (type I);palmitate biosynthesis (type I fatty acid synthase);fatty acid biosynthesis initiation (mitochondria);mycolate biosynthesis	|PWY1A0-6120|;|PWY3O-355|;|PWY-4381|;|PWY-5966-1|;|PWY-5994|;|PWY66-429|;|PWYG-321|
rxn05352	rxn05352_c0	flux	rxn05352_c0	-0.021463	0.154847	447.75	-0.138608	0.889822	0.939678	NA	Octanoyl-[acyl-carrier protein]:malonyl-CoA C-acyltransferase(decarboxylating, oxoacyl- and enoyl-reducing and thioester-hydrolysing)	(1) NADP[0] + (1) Octanoyl-ACP[0] <= (1) NADPH[0] + (1) H+[0] + (1) (2E)-Octenoyl-[acp][0]	fatty acid elongation -- saturated;fatty acid biosynthesis initiation (type I);palmitate biosynthesis (type I fatty acid synthase);tetradecanoate biosynthesis (mitochondria);octanoyl-[acyl-carrier protein] biosynthesis (mitochondria, yeast);anteiso-branched-chain fatty acid biosynthesis;odd iso-branched-chain fatty acid biosynthesis;even iso-branched-chain fatty acid biosynthesis	|FASYN-ELONG-PWY|;|PWY-5966-1|;|PWY-5994|;|PWY66-430|;|PWY-7388|;|PWY-8173|;|PWY-8174|;|PWY-8175|
rxn05357	rxn05357_c0	flux	rxn05357_c0	0.0414585	0.107493	421.029	0.385687	0.699923	0.831825	NA	Hexanoyl-[acyl-carrier protein]:oxoacyl- and enoyl-reducing and thioester-hydrolysing)	(1) NADP[0] + (1) Hexanoyl-ACP[0] <= (1) NADPH[0] + (1) H+[0] + (1) (2E)-Hexenoyl-[acp][0]	fatty acid elongation -- saturated;fatty acid biosynthesis initiation (type I);palmitate biosynthesis (type I fatty acid synthase);tetradecanoate biosynthesis (mitochondria);octanoyl-[acyl-carrier protein] biosynthesis (mitochondria, yeast);anteiso-branched-chain fatty acid biosynthesis;odd iso-branched-chain fatty acid biosynthesis;even iso-branched-chain fatty acid biosynthesis	|FASYN-ELONG-PWY|;|PWY-5966-1|;|PWY-5994|;|PWY66-430|;|PWY-7388|;|PWY-8173|;|PWY-8174|;|PWY-8175|
rxn05457	rxn05457_c0	flux	rxn05457_c0	-0.188408	0.113199	446.763	-1.6644	0.096734	0.284299	NA	[Acyl-carrier-protein] acetyltransferase	(1) CoA[0] + (1) Myristoyl-ACP[0] <=> (1) Myristoyl-CoA[0] + (1) ACP[0]	NA	NA
rxn05466	rxn05466_c0	flux	rxn05466_c0	0.0676863	0.127061	442.763	0.532707	0.594504	0.777456	NA	TRANS-RXN-173.ce	(1) NH3[1] <=> (1) NH3[0]	NA	NA
rxn05467	rxn05467_c0	flux	rxn05467_c0	0.15386	0.156329	455.294	0.98421	0.325535	0.568917	NA	CO2 transporter via diffusion	(1) CO2[1] <=> (1) CO2[0]	NA	NA
rxn05470	rxn05470_c0	flux	rxn05470_c0	0.0438009	0.0999908	414.953	0.438049	0.661579	0.809011	NA	glycolate transport via proton symport, reversible	(1) H+[1] + (1) Glycolate[1] <=> (1) H+[0] + (1) Glycolate[0]	NA	NA
rxn05488	rxn05488_c0	flux	rxn05488_c0	-0.0550374	0.138294	438.856	-0.397974	0.690843	0.825015	NA	acetate reversible transport via proton symport	(1) Acetate[1] + (1) H+[1] <=> (1) Acetate[0] + (1) H+[0]	NA	NA
rxn05493	rxn05493_c0	flux	rxn05493_c0	0.197164	0.146514	451.411	1.3457	0.179074	0.408503	NA	Transport of a-ketoglutarate, extracellular	(1) 2-Oxoglutarate[1] + (2) H+[1] <=> (1) 2-Oxoglutarate[0] + (2) H+[0]	NA	NA
rxn05496	rxn05496_c0	flux	rxn05496_c0	0.0662973	0.145293	436.528	0.456301	0.648401	0.803887	NA	TRANS-RXNBWI-115637.ce.maizeexp.L-ALPHA-ALANINE_L-ALPHA-ALANINE	(1) L-Alanine[1] + (1) H+[1] <=> (1) L-Alanine[0] + (1) H+[0]	NA	NA
rxn05514	rxn05514_c0	flux	rxn05514_c0	0.0170063	0.121858	431.095	0.139558	0.889075	0.939678	NA	calcium transport in/out via proton antiporter	(1) Ca2+[0] + (2) H+[1] <=> (1) Ca2+[1] + (2) H+[0]	NA	NA
rxn05527	rxn05527_c0	flux	rxn05527_c0	0.0696561	0.145756	452.029	0.477895	0.632956	0.790739	NA	TRANS-RXN-199.ce	(1) H+[1] + (1) Cytosine[1] <=> (1) H+[0] + (1) Cytosine[0]	NA	NA
rxn05555	rxn05555_c0	flux	rxn05555_c0	-0.146118	0.139067	448.03	-1.0507	0.293961	0.538465	NA	iron (II) transport via ABC system	(1) H2O[0] + (1) ATP[0] + (1) Fe2+[1] => (1) ADP[0] + (1) Phosphate[0] + (1) H+[0] + (1) Fe2+[0]	NA	NA
rxn05557	rxn05557_c0	flux	rxn05557_c0	0.0917992	0.151501	416.981	0.605933	0.544889	0.74722	NA	iron (III) dicitrate transport via ABC system	(1) H2O[0] + (1) ATP[0] + (2) Citrate[1] + (1) fe3[1] => (1) ADP[0] + (1) Phosphate[0] + (1) H+[0] + (2) Citrate[0] + (1) fe3[0]	NA	NA
rxn05560	rxn05560_c0	flux	rxn05560_c0	-0.118712	0.12231	435.777	-0.970583	0.332294	0.575048	NA	D-fructose transport via PEP:Pyr PTS	(1) Phosphoenolpyruvate[0] + (1) D-Fructose[1] => (1) Pyruvate[0] + (1) D-fructose-1-phosphate[0]	NA	NA
rxn05561	rxn05561_c0	flux	rxn05561_c0	-0.16917	0.177245	453.482	-0.954443	0.340368	0.583817	NA	Transport of dicarboxylates, extracellular	(2) H+[1] + (1) Fumarate[1] <=> (2) H+[0] + (1) Fumarate[0]	NA	NA
rxn05581	rxn05581_c0	flux	rxn05581_c0	-0.16268	0.122784	440.425	-1.32493	0.185883	0.418598	NA	RXN0-1683.ce.maizeexp.GLYCEROL_GLYCEROL	(1) Glycerol[0] <=> (1) Glycerol[1]	NA	NA
rxn05582	rxn05582_c0	flux	rxn05582_c0	0.0737672	0.163375	461.646	0.451522	0.651826	0.803887	NA	TRANS-RXNBWI-115637.ce.maizeexp.GLY_GLY	(1) Glycine[1] + (1) H+[1] <=> (1) Glycine[0] + (1) H+[0]	NA	NA
rxn05595	rxn05595_c0	flux	rxn05595_c0	0.0232095	0.101773	415.6	0.228051	0.819719	0.904194	NA	TRANS-RXN-3.ce	(1) H+[0] + (1) K+[1] <=> (1) H+[1] + (1) K+[0]	NA	NA
rxn05598	rxn05598_c0	flux	rxn05598_c0	-0.04677	0.16661	446.554	-0.280715	0.779059	0.880631	NA	ATP phosphohydrolase (disaccharide-importing)	(1) H2O[0] + (1) ATP[0] + (1) LACT[1] => (1) ADP[0] + (1) Phosphate[0] + (1) H+[0] + (1) LACT[0]	Lacto-N-tetraose degradation	LNT-DEGRADATION
rxn05605	rxn05605_c0	flux	rxn05605_c0	0.0547448	0.157292	442.661	0.348045	0.727972	0.847183	NA	Maltose permease MAL31	(2) H+[1] + (1) L-Malate[1] <=> (2) H+[0] + (1) L-Malate[0]	NA	NA
rxn05608	rxn05608_c0	flux	rxn05608_c0	0.074749	0.110425	424.291	0.676919	0.498826	0.71603	NA	ATP phosphohydrolase (disaccharide-importing)	(1) H2O[0] + (1) ATP[0] + (1) Amylotriose[1] => (1) ADP[0] + (1) Phosphate[0] + (1) H+[0] + (1) Amylotriose[0]	Lacto-N-tetraose degradation;Extracellular starch(27n) degradation	LNT-DEGRADATION;EXC-STARCH-N27
rxn05617	rxn05617_c0	flux	rxn05617_c0	0.239231	0.125011	432.593	1.91368	0.0563204	0.213231	NA	mannitol transport via PEP:Pyr PTS	(1) Phosphoenolpyruvate[0] + (1) D-Mannitol[1] => (1) Pyruvate[0] + (1) D-mannitol-1-phosphate[0]	NA	NA
rxn05618	rxn05618_c0	flux	rxn05618_c0	0.399853	0.20087	439.346	1.99061	0.0471432	0.190061	NA	manganese transport in via proton antiport	(1) Mn2+[1] + (2) H+[0] <=> (1) Mn2+[0] + (2) H+[1]	NA	NA
rxn05628	rxn05628_c0	flux	rxn05628_c0	0.0445668	0.132648	450.273	0.335977	0.737045	0.850831	NA	Arginine permease	(1) Ornithine[1] + (1) H+[1] <=> (1) Ornithine[0] + (1) H+[0]	NA	NA
rxn05638	rxn05638_c0	flux	rxn05638_c0	-0.33343	0.132858	449.881	-2.50967	0.0124345	0.0848875	NA	TRANS-RXNBWI-115637.ce.maizeexp.PRO_PRO	(1) H+[1] + (1) L-Proline[1] <=> (1) H+[0] + (1) L-Proline[0]	NA	NA
rxn05644	rxn05644_c0	flux	rxn05644_c0	0.214279	0.188367	455.502	1.13756	0.255901	0.500827	NA	D-ribose transport out via ABC system	(1) H2O[0] + (1) ATP[0] + (1) D-Ribose[0] <=> (1) ADP[0] + (1) Phosphate[0] + (1) H+[0] + (1) D-Ribose[1]	NA	NA
rxn05648	rxn05648_c0	flux	rxn05648_c0	0.57069	0.1775	438.044	3.21515	0.00140023	0.0195807	NA	TRANS-RXNAVI-26524.ce.brachyexp.SORBITOL_SORBITOL	(1) H+[1] + (1) Sorbitol[1] <=> (1) H+[0] + (1) Sorbitol[0]	NA	NA
rxn05651	rxn05651_c0	flux	rxn05651_c0	-0.334507	0.188355	430.147	-1.77594	0.0764489	0.253433	NA	sulfate transport in via proton symport	(1) Sulfate[1] + (2) H+[1] <=> (1) Sulfate[0] + (2) H+[0]	NA	NA
rxn05655	rxn05655_c0	flux	rxn05655_c0	-0.134485	0.160841	450.001	-0.836135	0.403523	0.634782	NA	sucrose transport via PEP:Pyr PTS	(1) Phosphoenolpyruvate[0] + (1) Sucrose[1] => (1) Pyruvate[0] + (1) 6-Phosphosucrose[0]	NA	NA
rxn05669	rxn05669_c0	flux	rxn05669_c0	0.16218	0.165247	444.697	0.981442	0.326908	0.569136	NA	TRANS-RXNBWI-115637.ce.maizeexp.VAL_VAL	(1) H+[1] + (1) L-Valine[1] <=> (1) H+[0] + (1) L-Valine[0]	NA	NA
rxn05687	rxn05687_c0	flux	rxn05687_c0	0.108471	0.126169	432.498	0.859728	0.390415	0.626633	NA	Transport of putrescine, extracellular	(1) H+[1] + (1) Putrescine[1] => (1) H+[0] + (1) Putrescine[0]	NA	NA
rxn05732	rxn05732_c0	flux	rxn05732_c0	0.283015	0.121162	431.123	2.33584	0.0199571	0.113834	NA	acyl-CoA dehydrogenase (hexadecanoyl-CoA)	(1) NAD[0] + (1) Palmitoyl-CoA[0] <= (1) NADH[0] + (1) H+[0] + (1) (2E)-Hexadecenoyl-CoA[0]	NA	NA
rxn05760	rxn05760_c0	flux	rxn05760_c0	0.105875	0.158616	445.35	0.667497	0.5048	0.723058	NA	L-Glutamate:ferredoxin oxidoreductase (transaminating)	(2) L-Glutamate[0] + (2) Oxidizedferredoxin[0] <= (1) 2-Oxoglutarate[0] + (1) L-Glutamine[0] + (2) H+[0] + (2) Reducedferredoxin[0]	L-glutamate biosynthesis V;L-glutamine biosynthesis III;ammonia assimilation cycle II	|PWY-4341|;|PWY-6549|;|PWY-6964|
rxn05887	rxn05887_c0	flux	rxn05887_c0	0.0288998	0.123019	434.457	0.234922	0.81438	0.901746	NA	Hydrogen:NAD+ oxidoreductase	(1) NAD[0] + (1) H2[0] <=> (1) NADH[0] + (1) H+[0]	hydrogen oxidation II (aerobic, NAD);hydrogen production II	|PWY-5382|;|PWY-6758|
rxn05937	rxn05937_c0	flux	rxn05937_c0	1.39227	0.443464	434.208	3.13955	0.00180759	0.0223883	NA	Ferredoxin:NADP+ oxidoreductase	(1) NADP[0] + (1) H+[0] + (2) Reducedferredoxin[0] => (1) NADPH[0] + (2) Oxidizedferredoxin[0]	photosynthesis light reactions	|PWY-101|
rxn05938	rxn05938_c0	flux	rxn05938_c0	-0.0922535	0.142516	453.853	-0.647318	0.517753	0.729906	NA	pyruvate ferredoxin oxidoreductase	(1) CO2[0] + (1) Acetyl-CoA[0] + (1) H+[0] + (2) Reducedferredoxin[0] <=> (1) CoA[0] + (1) Pyruvate[0] + (2) Oxidizedferredoxin[0]	pyruvate fermentation to butanoate;Entner-Doudoroff pathway II (non-phosphorylative);reductive TCA cycle I;incomplete reductive TCA cycle;reductive TCA cycle II;reductive monocarboxylic acid cycle;purine nucleobases degradation II (anaerobic);pyruvate fermentation to butanol I;pyruvate fermentation to ethanol III;pyruvate fermentation to acetone;pyruvate fermentation to hexanol (engineered);isopr…	|CENTFERM-PWY|;|NPGLUCAT-PWY|;|P23-PWY|;|P42-PWY|;|PWY-5392|;|PWY-5493|;|PWY-5497|;|PWY-6583|;|PWY-6587|;|PWY-6588|;|PWY-6863|;|PWY-6876|;|PWY-8189|;PYR-ACCOA-FROX
rxn05940	rxn05940_c0	flux	rxn05940_c0	0.396759	0.108834	421.939	3.64553	0.000300155	0.00685896	NA	2-oxobutanoate:ferredoxin 2-oxidoreductase (CoA-propionylating)	(1) CoA[0] + (1) 2-Oxobutyrate[0] + (2) Oxidizedferredoxin[0] => (1) CO2[0] + (1) H+[0] + (1) Propionyl-CoA[0] + (2) Reducedferredoxin[0]	2-oxobutanoate degradation II;pyruvate fermentation to butanoate;Entner-Doudoroff pathway II (non-phosphorylative);reductive TCA cycle I;incomplete reductive TCA cycle;L-isoleucine biosynthesis IV;L-isoleucine biosynthesis V;reductive TCA cycle II;reductive monocarboxylic acid cycle;purine nucleobases degradation II (anaerobic);pyruvate fermentation to butanol I;pyruvate fermentation to ethanol I…	|2OXOBUTYRATECAT-PWY|;|CENTFERM-PWY|;|NPGLUCAT-PWY|;|P23-PWY|;|P42-PWY|;|PWY-5104|;|PWY-5108|;|PWY-5392|;|PWY-5493|;|PWY-5497|;|PWY-6583|;|PWY-6587|;|PWY-6588|;|PWY-6863|;|PWY-6876|;|PWY-8183|;|PWY-8184|;|PWY-8185|;|PWY-8189|
rxn05942	rxn05942_c0	flux	rxn05942_c0	0.00476869	0.12574	436.058	0.037925	0.969765	0.983004	NA	5-methyltetrahydrofolate:ferredoxin oxidoreductase	(2) H+[0] + (1) 5-10-Methylenetetrahydrofolate[0] + (2) Reducedferredoxin[0] => (1) 5-Methyltetrahydrofolate[0] + (2) Oxidizedferredoxin[0]	reductive acetyl coenzyme A pathway I (homoacetogenic bacteria);Ljungdahl-Wood pathway (gapseq)	|CODH-PWY|;LWP-GS
rxn05957	rxn05957_c0	flux	rxn05957_c0	-0.25946	0.196869	460.874	-1.31793	0.188181	0.422397	NA	O4-succinyl-L-homoserine:hydrogen sulfide S-(3-amino-3-carboxypropyl)transferase	(1) H2S[0] + (1) O-Succinyl-L-homoserine[0] <=> (1) Succinate[0] + (1) Homocysteine[0]	L-methionine biosynthesis I;L-methionine biosynthesis II;homocysteine and cysteine interconversion	|HOMOSER-METSYN-PWY|;|PWY-702|;|PWY-801|
rxn06075	rxn06075_c0	flux	rxn06075_c0	-0.0992917	0.109526	422.228	-0.906557	0.365158	0.606498	NA	2'-Deoxyuridine 5'-diphosphate:oxidized-thioredoxin 2'-oxidoreductase	(1) H2O[0] + (1) dUDP[0] + (1) trdox[0] <= (1) UDP[0] + (1) trdrd[0]	pyrimidine deoxyribonucleotides de novo biosynthesis III;pyrimidine deoxyribonucleotides de novo biosynthesis I;pyrimidine deoxyribonucleotides de novo biosynthesis IV;pyrimidine deoxyribonucleotides biosynthesis from CTP;adenosine deoxyribonucleotides de novo biosynthesis II;guanosine deoxyribonucleotides de novo biosynthesis II;guanosine deoxyribonucleotides de novo biosynthesis I;adenosine deo…	|PWY-6545|;|PWY-7184|;|PWY-7198|;|PWY-7210|;|PWY-7220|;|PWY-7222|;|PWY-7226|;|PWY-7227|
rxn06076	rxn06076_c0	flux	rxn06076_c0	0.177122	0.113163	427.319	1.56519	0.118278	0.316215	NA	2'-Deoxycytidine diphosphate:oxidized-thioredoxin 2'-oxidoreductase	(1) H2O[0] + (1) dCDP[0] + (1) trdox[0] <= (1) CDP[0] + (1) trdrd[0]	pyrimidine deoxyribonucleotides de novo biosynthesis III;pyrimidine deoxyribonucleotides de novo biosynthesis I;pyrimidine deoxyribonucleotides de novo biosynthesis IV;pyrimidine deoxyribonucleotides biosynthesis from CTP;adenosine deoxyribonucleotides de novo biosynthesis II;guanosine deoxyribonucleotides de novo biosynthesis II;guanosine deoxyribonucleotides de novo biosynthesis I;adenosine deo…	|PWY-6545|;|PWY-7184|;|PWY-7198|;|PWY-7210|;|PWY-7220|;|PWY-7222|;|PWY-7226|;|PWY-7227|
rxn06591	rxn06591_c0	flux	rxn06591_c0	-0.674817	0.147588	436.957	-4.57231	6.2895e-06	0.000605889	NA	L-glutamate-semialdehyde: NADP+ oxidoreductase(L-glutamyl-tRNA(Glu)-forming)	(1) NADPH[0] + (1) H+[0] + (1) L-Glutamyl-tRNA-Glu[0] => (1) NADP[0] + (1) L-Glutamate1-semialdehyde[0] + (1) tRNA-Glu[0]	tetrapyrrole biosynthesis I (from glutamate)	|PWY-5188|
rxn06937	rxn06937_c0	flux	rxn06937_c0	-0.674817	0.147588	436.957	-4.57231	6.2895e-06	0.000605889	NA	L-glutamate:tRNA(Glu) ligase (AMP-forming)	(1) ATP[0] + (1) L-Glutamate[0] + (1) tRNA-Glu[0] => (1) PPi[0] + (1) AMP[0] + (1) H+[0] + (1) L-Glutamyl-tRNA-Glu[0]	tetrapyrrole biosynthesis I (from glutamate);glutaminyl-tRNAgln biosynthesis via transamidation;tRNA charging	|PWY-5188|;|PWY-5921|;|TRNA-CHARGING-PWY|
rxn07456	rxn07456_c0	flux	rxn07456_c0	0.223262	0.110293	427.526	2.02426	0.0435652	0.180722	NA	R07641	(2) ATP[0] + (1) NH3[0] + (1) H2CO3[0] => (2) ADP[0] + (1) Phosphate[0] + (2) H+[0] + (1) Carbamoylphosphate[0]	L-arginine biosynthesis II (acetyl cycle);L-arginine biosynthesis III (via N-acetyl-L-citrulline);UMP biosynthesis I;L-arginine biosynthesis IV (archaea);UMP biosynthesis III	|ARGSYNBSUB-PWY|;|PWY-5154|;|PWY-5686|;|PWY-7400|;|PWY-7791|
rxn07481	rxn07481_c0	flux	rxn07481_c0	-0.0680359	0.112189	419.314	-0.606439	0.544551	0.74722	NA	3-hydroxybenzaldehyde:NADP+ oxidoreductase	(1) H2O[0] + (1) NADP[0] + (1) 3-Hydroxybenzaldehyde[0] <=> (1) NADPH[0] + (2) H+[0] + (1) 3-Hydroxybenzoate[0]	m-cresol degradation;mandelate degradation I;2,5-xylenol and 3,5-xylenol degradation	|M-CRESOL-DEGRADATION-PWY|;|PWY-1501|;|PWY-7698|
rxn07482	rxn07482_c0	flux	rxn07482_c0	0.0680359	0.112189	419.314	0.606439	0.544551	0.74722	NA	3-hydroxybenzaldehyde:NAD+ oxidoreductase	(1) H2O[0] + (1) NAD[0] + (1) 3-Hydroxybenzaldehyde[0] <=> (1) NADH[0] + (2) H+[0] + (1) 3-Hydroxybenzoate[0]	4-hydroxymandelate degradation;mandelate degradation I;1,3-dimethylbenzene degradation to 3-methylbenzoate;1,4-dimethylbenzene degradation to 4-methylbenzoate;4-hydroxybenzoate biosynthesis I (eukaryotes);3-chlorotoluene degradation II;4-hydroxybenzoate biosynthesis IV (plants);benzoate biosynthesis II (CoA-independent, non-&beta;-oxidative);salicortin biosynthesis;salicin biosynthesis;D-phenylgl…	|4-HYDROXYMANDELATE-DEGRADATION-PWY|;|PWY-1501|;|PWY-5428|;|PWY-5429|;|PWY-5754|;|PWY-6104|;|PWY-6431|;|PWY-6444|;|PWY-6763|;|PWY-6766|;|PWY-8161|;|TOLUENE-DEG-CATECHOL-PWY|
rxn08013	rxn08013_c0	flux	rxn08013_c0	-0.0472629	0.112403	425.78	-0.420476	0.67435	0.815427	NA	RXN0-6550.c	(1) H2O[0] + (1) 5'-Deoxyadenosine[0] <=> (1) Adenine[0] + (1) 5'-deoxyribose[0]	S-adenosyl-L-methionine salvage I;autoinducer AI-2 biosynthesis I;autoinducer AI-2 biosynthesis II (Vibrio);5'-deoxyadenosine degradation II;S-adenosyl-L-methionine cycle I	|PWY-6151|;|PWY-6153|;|PWY-6154|;|PWY-8131|;PWY-6151-GS
rxn08020	rxn08020_c0	flux	rxn08020_c0	0.337616	0.139415	441.365	2.42166	0.0158517	0.100672	NA	laurate-[acyl-carrier-protein] ligase	(1) ATP[0] + (1) ddca[0] + (1) ACP[0] => (1) PPi[0] + (1) AMP[0] + (1) H+[0] + (1) Dodecanoyl-ACP[0]	heptadecane biosynthesis;alkane biosynthesis I	|PWY-6622|;|PWY-7032|
rxn08032	rxn08032_c0	flux	rxn08032_c0	0.272258	0.14777	449.844	1.84244	0.0660681	0.2338	NA	acetaldehyde transport via diffusion (extracellular to periplasm)	(1) Acetaldehyde[0] <=> (1) Acetaldehyde[1]	NA	NA
rxn08062	rxn08062_c0	flux	rxn08062_c0	-0.202116	0.130383	438.043	-1.55017	0.121823	0.318142	NA	Na+/Acetate symport (periplasm)	(1) Acetate[1] + (1) Na+[1] <=> (1) Acetate[0] + (1) Na+[0]	NA	NA
rxn08094	rxn08094_c0	flux	rxn08094_c0	0.173991	0.109591	420.821	1.58764	0.113119	0.310299	NA	2-Oxoglutarate dehydrogenase complex	(1) NAD[0] + (1) CoA[0] + (1) 2-Oxoglutarate[0] => (1) NADH[0] + (1) CO2[0] + (1) Succinyl-CoA[0]	glycine biosynthesis II;glycine cleavage;2-oxoisovalerate decarboxylation to isobutanoyl-CoA;2-oxoglutarate decarboxylation to succinyl-CoA;pyruvate decarboxylation to acetyl CoA I	|GLYCINE-SYN2-PWY|;|GLYCLEAV-PWY|;|PWY-5046|;|PWY-5084|;|PYRUVDEHYD-PWY|
rxn08168	rxn08168_c0	flux	rxn08168_c0	-0.629266	0.137272	434.884	-4.5841	5.96771e-06	0.000605889	NA	L-aspartate : fumarate oxidoreductase (deaminating)	(1) L-Aspartate[0] + (1) Fumarate[0] => (1) Succinate[0] + (1) H+[0] + (1) Iminoaspartate[0]	nicotine biosynthesis;NAD de novo biosynthesis I (from aspartate)	|PWY-5316|;|PYRIDNUCSYN-PWY|
rxn08173	rxn08173_c0	flux	rxn08173_c0	0.134512	0.142738	441.575	0.942373	0.346517	0.586778	NA	F(1)-ATPase	(1) ADP[0] + (1) Phosphate[0] + (4) H+[1] => (1) H2O[0] + (1) ATP[0] + (3) H+[0]	ATP biosynthesis	|PWY-7980|
rxn08194	rxn08194_c0	flux	rxn08194_c0	-0.27683	0.127817	433.677	-2.16582	0.030869	0.153813	NA	ATP:cob(I)alamin Co-beta-adenosyltransferase	(1) ATP[0] + (1) Cbl[0] <=> (1) Calomide[0] + (1) Triphosphate[0]	adenosylcobalamin salvage from cobalamin;adenosylcobinamide-GDP biosynthesis from cobyrinate a,c-diamide;adenosylcobinamide-GDP salvage from cobinamide I;adenosylcobinamide-GDP salvage from cobinamide II;cobalamin salvage (eukaryotic)	|PWY-6268|;|PWY-7962|;|PWY-7971|;|PWY-7972|;|PWY-7974|
rxn08216	rxn08216_c0	flux	rxn08216_c0	-0.00472738	0.122972	437.874	-0.0384428	0.969352	0.983004	NA	TRANS-RXN0-201.cp	(1) Succinate[0] + (1) Citrate[1] + (1) H+[1] <=> (1) Succinate[1] + (1) Citrate[0] + (1) H+[0]	NA	NA
rxn08240	rxn08240_c0	flux	rxn08240_c0	-0.382098	0.142728	438.671	-2.67711	0.00770439	0.0596402	NA	cobalt (Co+2) transport out via proton antiport (periplasm)	(2) H+[1] + (1) Co2+[0] <=> (2) H+[0] + (1) Co2+[1]	NA	NA
rxn08275	rxn08275_c0	flux	rxn08275_c0	-0.137499	0.145565	456.733	-0.944589	0.345368	0.585977	NA	copper transport out via proton antiport	(1) Cu2+[0] + (1) H+[1] <=> (1) Cu2+[1] + (1) H+[0]	NA	NA
rxn08291	rxn08291_c0	flux	rxn08291_c0	0.269844	0.109452	420.355	2.4654	0.0140845	0.0925096	NA	D-Amino acid dehydrogenase	(1) H2O[0] + (1) FAD[0] + (1) H+[0] + (1) D-Alanine[0] => (1) NH3[0] + (1) Pyruvate[0] + (1) FADH2[0]	D-arginine degradation	|PWY-6422|
rxn08335	rxn08335_c0	flux	rxn08335_c0	0.0462754	0.113459	424.156	0.407862	0.683581	0.82309	NA	(S)-dihydroorotate:quinone oxidoreductase	(1) S-Dihydroorotate[0] + (1) Ubiquinone-8[0] => (1) Orotate[0] + (1) Ubiquinol-8[0]	UMP biosynthesis I;UMP biosynthesis II	|PWY-5686|;|PWY-7790|
rxn08386	rxn08386_c0	flux	rxn08386_c0	-0.0738322	0.137182	446.332	-0.538208	0.590702	0.777456	NA	enoyl-[acyl-carrier-protein] reductase (NADH) (n-C12:1)	(1) NADH[0] + (1) H+[0] + (1) trans-3-cis-5-dodecenoyl-[acyl-carrier protein][0] <=> (1) NAD[0] + (1) cis-dodec-5-enoyl-[acyl-carrier protein][0]	fatty acid elongation -- saturated;(5Z)-dodecenoate biosynthesis I;streptorubin B biosynthesis;palmitate biosynthesis (type II fatty acid synthase);cis-vaccenate biosynthesis;stearate biosynthesis II (bacteria and plants);palmitoleate biosynthesis I (from (5Z)-dodec-5-enoate);8-amino-7-oxononanoate biosynthesis I;gondoate biosynthesis (anaerobic);oleate biosynthesis IV (anaerobic);(5Z)-dodecenoat…	|FASYN-ELONG-PWY|;|PWY0-862|;|PWY1A0-6120|;|PWY-5971|;|PWY-5973|;|PWY-5989|;|PWY-6282|;|PWY-6519|;|PWY-7663|;|PWY-7664|;|PWY-7858|;|PWY-8173|;|PWY-8174|;|PWY-8175|;|PWYG-321|
rxn08387	rxn08387_c0	flux	rxn08387_c0	0.0738322	0.137182	446.332	0.538208	0.590702	0.777456	NA	enoyl-[acyl-carrier-protein] reductase (NADPH) (n-C12:1)	(1) NADPH[0] + (1) H+[0] + (1) trans-3-cis-5-dodecenoyl-[acyl-carrier protein][0] <=> (1) NADP[0] + (1) cis-dodec-5-enoyl-[acyl-carrier protein][0]	tetradecanoate biosynthesis (mitochondria);octanoyl-[acyl-carrier protein] biosynthesis (mitochondria, yeast);anteiso-branched-chain fatty acid biosynthesis;odd iso-branched-chain fatty acid biosynthesis;even iso-branched-chain fatty acid biosynthesis	|PWY66-430|;|PWY-7388|;|PWY-8173|;|PWY-8174|;|PWY-8175|
rxn08390	rxn08390_c0	flux	rxn08390_c0	-0.107563	0.121983	432.542	-0.881783	0.378384	0.620086	NA	enoyl-[acyl-carrier-protein] reductase (NADH) (n-C14:1)	(1) NADH[0] + (1) H+[0] + (1) trans-3-cis-7-myristoleoyl-[acyl-carrier protein][0] <=> (1) NAD[0] + (1) Tetradecenoyl-ACP[0]	fatty acid elongation -- saturated;(5Z)-dodecenoate biosynthesis I;streptorubin B biosynthesis;palmitate biosynthesis (type II fatty acid synthase);cis-vaccenate biosynthesis;stearate biosynthesis II (bacteria and plants);palmitoleate biosynthesis I (from (5Z)-dodec-5-enoate);8-amino-7-oxononanoate biosynthesis I;gondoate biosynthesis (anaerobic);oleate biosynthesis IV (anaerobic);(5Z)-dodecenoat…	|FASYN-ELONG-PWY|;|PWY0-862|;|PWY1A0-6120|;|PWY-5971|;|PWY-5973|;|PWY-5989|;|PWY-6282|;|PWY-6519|;|PWY-7663|;|PWY-7664|;|PWY-7858|;|PWY-8173|;|PWY-8174|;|PWY-8175|;|PWYG-321|
rxn08391	rxn08391_c0	flux	rxn08391_c0	0.107563	0.121983	432.542	0.881783	0.378384	0.620086	NA	enoyl-[acyl-carrier-protein] reductase (NADPH) (n-C14:1)	(1) NADPH[0] + (1) H+[0] + (1) trans-3-cis-7-myristoleoyl-[acyl-carrier protein][0] <=> (1) NADP[0] + (1) Tetradecenoyl-ACP[0]	tetradecanoate biosynthesis (mitochondria);octanoyl-[acyl-carrier protein] biosynthesis (mitochondria, yeast);anteiso-branched-chain fatty acid biosynthesis;odd iso-branched-chain fatty acid biosynthesis;even iso-branched-chain fatty acid biosynthesis	|PWY66-430|;|PWY-7388|;|PWY-8173|;|PWY-8174|;|PWY-8175|
rxn08392	rxn08392_c0	flux	rxn08392_c0	0.192959	0.113969	428.202	1.69309	0.0911665	0.280157	NA	trans hexadecenoyl-[acp] reductase	(1) NADH[0] + (1) H+[0] + (1) (2E)-Hexadecenoyl-[acp][0] => (1) NAD[0] + (1) Palmitoyl-ACP[0]	fatty acid elongation -- saturated;(5Z)-dodecenoate biosynthesis I;streptorubin B biosynthesis;palmitate biosynthesis (type II fatty acid synthase);cis-vaccenate biosynthesis;stearate biosynthesis II (bacteria and plants);palmitoleate biosynthesis I (from (5Z)-dodec-5-enoate);8-amino-7-oxononanoate biosynthesis I;gondoate biosynthesis (anaerobic);oleate biosynthesis IV (anaerobic);(5Z)-dodecenoat…	|FASYN-ELONG-PWY|;|PWY0-862|;|PWY1A0-6120|;|PWY-5971|;|PWY-5973|;|PWY-5989|;|PWY-6282|;|PWY-6519|;|PWY-7663|;|PWY-7664|;|PWY-7858|;|PWY-8173|;|PWY-8174|;|PWY-8175|;|PWYG-321|
rxn08393	rxn08393_c0	flux	rxn08393_c0	-0.193402	0.114104	428.233	-1.69496	0.0908102	0.280157	NA	trans hexadecenoyl-[acp] reductase (NADPH, B-specific)	(1) NADPH[0] + (1) H+[0] + (1) (2E)-Hexadecenoyl-[acp][0] <=> (1) NADP[0] + (1) Palmitoyl-ACP[0]	fatty acid elongation -- saturated;tetradecanoate biosynthesis (mitochondria);octanoyl-[acyl-carrier protein] biosynthesis (mitochondria, yeast);anteiso-branched-chain fatty acid biosynthesis;odd iso-branched-chain fatty acid biosynthesis;even iso-branched-chain fatty acid biosynthesis	|FASYN-ELONG-PWY|;|PWY66-430|;|PWY-7388|;|PWY-8173|;|PWY-8174|;|PWY-8175|
rxn08394	rxn08394_c0	flux	rxn08394_c0	0.151773	0.118746	426.796	1.27813	0.201898	0.432212	NA	enoyl-[acyl-carrier-protein] reductase (NADH) (n-C16:1)	(1) NADH[0] + (1) H+[0] + (1) trans-3-cis-9-palmitoleoyl-[acyl-carrier protein][0] <=> (1) NAD[0] + (1) Hexadecenoyl-ACP[0]	fatty acid elongation -- saturated;(5Z)-dodecenoate biosynthesis I;streptorubin B biosynthesis;palmitate biosynthesis (type II fatty acid synthase);cis-vaccenate biosynthesis;stearate biosynthesis II (bacteria and plants);palmitoleate biosynthesis I (from (5Z)-dodec-5-enoate);8-amino-7-oxononanoate biosynthesis I;gondoate biosynthesis (anaerobic);oleate biosynthesis IV (anaerobic);(5Z)-dodecenoat…	|FASYN-ELONG-PWY|;|PWY0-862|;|PWY1A0-6120|;|PWY-5971|;|PWY-5973|;|PWY-5989|;|PWY-6282|;|PWY-6519|;|PWY-7663|;|PWY-7664|;|PWY-7858|;|PWY-8173|;|PWY-8174|;|PWY-8175|;|PWYG-321|
rxn08395	rxn08395_c0	flux	rxn08395_c0	-0.151773	0.118746	426.796	-1.27813	0.201898	0.432212	NA	enoyl-[acyl-carrier-protein] reductase (NADPH) (n-C16:1)	(1) NADPH[0] + (1) H+[0] + (1) trans-3-cis-9-palmitoleoyl-[acyl-carrier protein][0] <=> (1) NADP[0] + (1) Hexadecenoyl-ACP[0]	tetradecanoate biosynthesis (mitochondria);octanoyl-[acyl-carrier protein] biosynthesis (mitochondria, yeast);anteiso-branched-chain fatty acid biosynthesis;odd iso-branched-chain fatty acid biosynthesis;even iso-branched-chain fatty acid biosynthesis	|PWY66-430|;|PWY-7388|;|PWY-8173|;|PWY-8174|;|PWY-8175|
rxn08398	rxn08398_c0	flux	rxn08398_c0	-0.12472	0.13077	451.909	-0.953734	0.340728	0.583817	NA	enoyl-[acyl-carrier-protein] reductase (NADH) (n-C18:1)	(1) NADH[0] + (1) H+[0] + (1) trans-3-cis-11-vacceoyl-[acyl-carrier protein][0] <=> (1) NAD[0] + (1) Octadecenoyl-ACP[0]	fatty acid elongation -- saturated;(5Z)-dodecenoate biosynthesis I;streptorubin B biosynthesis;palmitate biosynthesis (type II fatty acid synthase);cis-vaccenate biosynthesis;stearate biosynthesis II (bacteria and plants);palmitoleate biosynthesis I (from (5Z)-dodec-5-enoate);8-amino-7-oxononanoate biosynthesis I;gondoate biosynthesis (anaerobic);oleate biosynthesis IV (anaerobic);(5Z)-dodecenoat…	|FASYN-ELONG-PWY|;|PWY0-862|;|PWY1A0-6120|;|PWY-5971|;|PWY-5973|;|PWY-5989|;|PWY-6282|;|PWY-6519|;|PWY-7663|;|PWY-7664|;|PWY-7858|;|PWY-8173|;|PWY-8174|;|PWY-8175|;|PWYG-321|
rxn08399	rxn08399_c0	flux	rxn08399_c0	0.12472	0.13077	451.909	0.953734	0.340728	0.583817	NA	enoyl-[acyl-carrier-protein] reductase (NADPH) (n-C18:1)	(1) NADPH[0] + (1) H+[0] + (1) trans-3-cis-11-vacceoyl-[acyl-carrier protein][0] <=> (1) NADP[0] + (1) Octadecenoyl-ACP[0]	tetradecanoate biosynthesis (mitochondria);octanoyl-[acyl-carrier protein] biosynthesis (mitochondria, yeast);anteiso-branched-chain fatty acid biosynthesis;odd iso-branched-chain fatty acid biosynthesis;even iso-branched-chain fatty acid biosynthesis	|PWY66-430|;|PWY-7388|;|PWY-8173|;|PWY-8174|;|PWY-8175|
rxn08428	rxn08428_c0	flux	rxn08428_c0	0.0133119	0.147797	436.749	0.0900687	0.928274	0.95357	NA	ethanol transport via diffusion (extracellular to periplasm)	(1) Ethanol[0] <=> (1) Ethanol[1]	NA	NA
rxn08449	rxn08449_c0	flux	rxn08449_c0	0.0728491	0.146645	442.859	0.496772	0.619597	0.783076	NA	fatty-acid-CoA ligase (dodecanoate transport via vectoral Co-A coupling)	(1) H+[1] + (1) ATP[0] + (1) CoA[0] + (1) ddca[1] => (1) PPi[0] + (1) AMP[0] + (2) H+[0] + (1) Lauroyl-CoA[0]	octane oxidation;oleate &beta;-oxidation;suberin monomers biosynthesis;cutin biosynthesis;sphingosine and sphingosine-1-phosphate metabolism;long-chain fatty acid activation;oleate biosynthesis I (plants);capsaicin biosynthesis;wax esters biosynthesis II;palmitate biosynthesis (type II fatty acid synthase);stearate biosynthesis I (animals);stearate biosynthesis II (bacteria and plants);&gamma;-li…	|P221-PWY|;|PWY0-1337|;|PWY-1121|;|PWY-321|;|PWY3DJ-11470|;|PWY-5143|;|PWY-5147|;|PWY-5710|;|PWY-5885|;|PWY-5971|;|PWY-5972|;|PWY-5989|;|PWY-6000|;|PWY-6001|;|PWY66-387|;|PWY66-388|;|PWY66-389|;|PWY-6733|;|PWY-6803|;|PWY-6873|;|PWY-6920|;|PWY-7033|;|PWY-7049|;|PWY-7094|;|PWY-7119|;|PWY-7724|
rxn08454	rxn08454_c0	flux	rxn08454_c0	0.058301	0.120119	429.284	0.485362	0.627667	0.788677	NA	fatty-acid-CoA ligase (octadecanoate transport via vectoral Co-A coupling)	(1) H+[1] + (1) ATP[0] + (1) CoA[0] + (1) ocdca[1] => (1) PPi[0] + (1) AMP[0] + (2) H+[0] + (1) strcoa[0]	octane oxidation;oleate &beta;-oxidation;suberin monomers biosynthesis;cutin biosynthesis;sphingosine and sphingosine-1-phosphate metabolism;long-chain fatty acid activation;oleate biosynthesis I (plants);capsaicin biosynthesis;wax esters biosynthesis II;palmitate biosynthesis (type II fatty acid synthase);stearate biosynthesis I (animals);stearate biosynthesis II (bacteria and plants);&gamma;-li…	|P221-PWY|;|PWY0-1337|;|PWY-1121|;|PWY-321|;|PWY3DJ-11470|;|PWY-5143|;|PWY-5147|;|PWY-5710|;|PWY-5885|;|PWY-5971|;|PWY-5972|;|PWY-5989|;|PWY-6000|;|PWY-6001|;|PWY66-387|;|PWY66-388|;|PWY66-389|;|PWY-6733|;|PWY-6803|;|PWY-6873|;|PWY-6920|;|PWY-7033|;|PWY-7049|;|PWY-7094|;|PWY-7119|;|PWY-7724|
rxn08457	rxn08457_c0	flux	rxn08457_c0	-0.135813	0.158682	461.444	-0.855883	0.392507	0.626633	NA	fatty-acid-CoA ligase (octanoate transport via vectoral Co-A coupling)	(1) H+[1] + (1) ATP[0] + (1) CoA[0] + (1) octanoate[1] => (1) PPi[0] + (1) AMP[0] + (2) H+[0] + (1) Octanoyl-CoA[0]	octane oxidation;oleate &beta;-oxidation;suberin monomers biosynthesis;cutin biosynthesis;sphingosine and sphingosine-1-phosphate metabolism;long-chain fatty acid activation;oleate biosynthesis I (plants);capsaicin biosynthesis;wax esters biosynthesis II;palmitate biosynthesis (type II fatty acid synthase);stearate biosynthesis I (animals);stearate biosynthesis II (bacteria and plants);&gamma;-li…	|P221-PWY|;|PWY0-1337|;|PWY-1121|;|PWY-321|;|PWY3DJ-11470|;|PWY-5143|;|PWY-5147|;|PWY-5710|;|PWY-5885|;|PWY-5971|;|PWY-5972|;|PWY-5989|;|PWY-6000|;|PWY-6001|;|PWY66-387|;|PWY66-388|;|PWY66-389|;|PWY-6733|;|PWY-6803|;|PWY-6873|;|PWY-6920|;|PWY-7033|;|PWY-7049|;|PWY-7094|;|PWY-7119|;|PWY-7724|
rxn08527	rxn08527_c0	flux	rxn08527_c0	0.379511	0.128142	438.311	2.96164	0.00322633	0.0325259	NA	fumarate reductase	(1) Fumarate[0] + (1) Menaquinol 8[0] => (1) Succinate[0] + (1) Menaquinone 8[0]	mixed acid fermentation;TCA cycle IV (2-oxoglutarate decarboxylase);pyruvate fermentation to propanoate I;reductive TCA cycle I;incomplete reductive TCA cycle;succinate to cytochrome bo oxidase electron transfer;NADH to fumarate electron transfer;succinate to cytochrome bd oxidase electron transfer;hydrogen to fumarate electron transfer;glycerol-3-phosphate to fumarate electron transfer;aerobic r…	|FERMENTATION-PWY|;|P105-PWY|;|P108-PWY|;|P23-PWY|;|P42-PWY|;|PWY0-1329|;|PWY0-1336|;|PWY0-1353|;|PWY0-1576|;|PWY0-1582|;|PWY-3781|;|PWY-4302|;|PWY-5392|;|PWY-5690|;|PWY-5913|;|PWY66-398|;|PWY-6728|;|PWY-6969|;|PWY-7254|;|PWY-7279|;|PWY-8086|;|REDCITCYC|;|TCA|;PWY-8086-GS
rxn08528	rxn08528_c0	flux	rxn08528_c0	-0.152208	0.133312	435.999	-1.14175	0.254185	0.500827	NA	fumarate reductase	(1) Fumarate[0] + (1) 2-Demethylmenaquinol 8[0] => (1) Succinate[0] + (1) 2-Demethylmenaquinone 8[0]	mixed acid fermentation;TCA cycle IV (2-oxoglutarate decarboxylase);pyruvate fermentation to propanoate I;reductive TCA cycle I;incomplete reductive TCA cycle;succinate to cytochrome bo oxidase electron transfer;NADH to fumarate electron transfer;succinate to cytochrome bd oxidase electron transfer;hydrogen to fumarate electron transfer;glycerol-3-phosphate to fumarate electron transfer;aerobic r…	|FERMENTATION-PWY|;|P105-PWY|;|P108-PWY|;|P23-PWY|;|P42-PWY|;|PWY0-1329|;|PWY0-1336|;|PWY0-1353|;|PWY0-1576|;|PWY0-1582|;|PWY-3781|;|PWY-4302|;|PWY-5392|;|PWY-5690|;|PWY-5913|;|PWY66-398|;|PWY-6728|;|PWY-6969|;|PWY-7254|;|PWY-7279|;|PWY-8086|;|REDCITCYC|;|TCA|;PWY-8086-GS
rxn08535	rxn08535_c0	flux	rxn08535_c0	-0.0584062	0.129147	432.192	-0.452245	0.651319	0.803887	NA	Fructose transport via PEP:Pyr PTS (f6p generating) (periplasm)	(1) Phosphoenolpyruvate[0] + (1) D-Fructose[1] => (1) Pyruvate[0] + (1) D-fructose-6-phosphate[0]	NA	NA
rxn08547	rxn08547_c0	flux	rxn08547_c0	0.143658	0.125989	444.946	1.14024	0.254799	0.500827	NA	glycerol-3-phosphate acyltransferase (C14:0)	(1) Glycerol-3-phosphate[0] + (1) Myristoyl-ACP[0] <=> (1) ACP[0] + (1) 1-tetradecanoyl-sn-glycerol 3-phosphate[0]	CDP-diacylglycerol biosynthesis II;CDP-diacylglycerol biosynthesis I;stigma estolide biosynthesis;phosphatidate biosynthesis (yeast);oleate biosynthesis III (cyanobacteria);anandamide biosynthesis I;anandamide biosynthesis II;palmitoyl ethanolamide biosynthesis;diacylglycerol and triacylglycerol biosynthesis	|PWY0-1319|;|PWY-5667|;|PWY-6453|;|PWY-7411|;|PWY-7587|;|PWY-8051|;|PWY-8053|;|PWY-8055|;|TRIGLSYN-PWY|
rxn08632	rxn08632_c0	flux	rxn08632_c0	-0.0661588	0.12695	433.385	-0.521142	0.602534	0.780345	NA	Na+/glutamate symport (periplasm)	(1) L-Glutamate[1] + (1) Na+[1] <=> (1) L-Glutamate[0] + (1) Na+[0]	NA	NA
rxn08647	rxn08647_c0	flux	rxn08647_c0	0.0470186	0.137695	424.58	0.341469	0.732919	0.850657	NA	ATP:(R)-glycerate 2-phosphotransferase	(1) ATP[0] + (1) Glycerate[0] => (1) ADP[0] + (1) H+[0] + (1) 2-Phospho-D-glycerate[0]	D-galactarate degradation I;D-glucarate degradation I;glycolate and glyoxylate degradation I;Entner-Doudoroff pathway II (non-phosphorylative);2-O-&alpha;-mannosyl-D-glycerate degradation;formaldehyde assimilation I (serine pathway);photorespiration;2-deoxy-D-ribose degradation II	|GALACTARDEG-PWY|;|GLUCARDEG-PWY|;|GLYCOLATEMET-PWY|;|NPGLUCAT-PWY|;|PWY0-1300|;|PWY-1622|;|PWY-181|;|PWY-8058|
rxn08652	rxn08652_c0	flux	rxn08652_c0	-0.0114574	0.0999318	414.92	-0.114652	0.908776	0.948091	NA	glycolate transport via sodium symport (periplasm)	(1) Glycolate[1] + (1) Na+[1] <=> (1) Glycolate[0] + (1) Na+[0]	NA	NA
rxn08661	rxn08661_c0	flux	rxn08661_c0	-0.068769	0.1538	453.741	-0.447133	0.654993	0.805517	NA	glycine transport in via sodium symport (periplasm)	(1) Glycine[1] + (1) Na+[1] <=> (1) Glycine[0] + (1) Na+[0]	NA	NA
rxn08691	rxn08691_c0	flux	rxn08691_c0	0.42157	0.143337	458.376	2.94111	0.00343594	0.0330995	NA	hydrogen transport via diffusion (extracellular to periplasm)	(1) H2[0] <=> (1) H2[1]	NA	NA
rxn08735	rxn08735_c0	flux	rxn08735_c0	0.161429	0.10367	416.996	1.55714	0.120196	0.317448	NA	Hydrogenase (menaquinone8: 2 protons) (periplasm)	(2) H+[0] + (1) H2[0] + (1) Menaquinone 8[0] => (2) H+[1] + (1) Menaquinol 8[0]	hydrogen production III;hydrogen production VI;hydrogen production VIII	|PWY-6759|;|PWY-6780|;|PWY-6785|
rxn08736	rxn08736_c0	flux	rxn08736_c0	0.0941135	0.102933	417.247	0.914321	0.361076	0.603185	NA	Hydrogenase (Demethylmenaquinone-8: 2 protons) (periplasm)	(2) H+[0] + (1) H2[0] + (1) 2-Demethylmenaquinone 8[0] => (2) H+[1] + (1) 2-Demethylmenaquinol 8[0]	hydrogen production III;hydrogen production VI;hydrogen production VIII	|PWY-6759|;|PWY-6780|;|PWY-6785|
rxn08764	rxn08764_c0	flux	rxn08764_c0	-0.658188	0.154271	453.034	-4.26643	2.41968e-05	0.00116548	NA	ketol-acid reductoisomerase (2-Acetolactate)	(1) NADPH[0] + (1) H+[0] + (1) 2-Aceto-2-hydroxybutanoate[0] <=> (1) NADP[0] + (1) 2,3-Dihydroxy-3-methylvalerate[0]	L-isoleucine biosynthesis I (from threonine);L-isoleucine biosynthesis II;L-isoleucine biosynthesis III;L-isoleucine biosynthesis IV;pyruvate fermentation to isobutanol (engineered);L-valine biosynthesis	|ILEUSYN-PWY|;|PWY-5101|;|PWY-5103|;|PWY-5104|;|PWY-7111|;|VALSYN-PWY|
rxn08766	rxn08766_c0	flux	rxn08766_c0	0.236715	0.127773	436.763	1.85262	0.0646107	0.232438	NA	Beta-ketoacyl-ACP synthase	(1) H+[0] + (1) Acetyl-CoA[0] + (1) Malonyl-acyl-carrierprotein-[0] => (1) CoA[0] + (1) CO2[0] + (1) Acetoacetyl-ACP[0]	streptorubin B biosynthesis;fatty acid biosynthesis initiation (type II)	|PWY1A0-6120|;|PWY-4381|
rxn08781	rxn08781_c0	flux	rxn08781_c0	-0.0550204	0.187571	445.806	-0.29333	0.769406	0.87428	NA	TRANS-RXN-24.cp	(1) H+[1] + (1) LACT[1] <=> (1) H+[0] + (1) LACT[0]	NA	NA
rxn08921	rxn08921_c0	flux	rxn08921_c0	0.0234026	0.122563	431.049	0.190944	0.848659	0.920886	NA	magnesium (Mg+2) transport in/out via proton antiport (periplasm)	(2) H+[0] + (1) Mg[1] <=> (2) H+[1] + (1) Mg[0]	NA	NA
rxn08924	rxn08924_c0	flux	rxn08924_c0	-0.102294	0.128837	443.592	-0.793975	0.427635	0.648181	NA	Mg2+-importing ATPase	(1) H2O[0] + (1) ATP[0] + (1) Mg[1] => (1) ADP[0] + (1) Phosphate[0] + (1) H+[0] + (1) Mg[0]	NA	NA
rxn08972	rxn08972_c0	flux	rxn08972_c0	-0.0421689	0.115389	424.086	-0.365451	0.714957	0.840964	NA	NADH dehydrogenase (ubiquinone-8 & 3 protons) (periplasm)	(1) NADH[0] + (5) H+[0] + (1) Ubiquinone-8[0] <=> (1) NAD[0] + (4) H+[1] + (1) Ubiquinol-8[0]	NADH to cytochrome bd oxidase electron transfer I;NADH to cytochrome bo oxidase electron transfer I;aerobic respiration (NDH-1 to cytochrome c oxidase via plastocyanin);aerobic respiration I (cytochrome c);aerobic respiration III (alternative oxidase pathway);NAD(P)/NADPH interconversion;Fe(II) oxidation	|PWY0-1334|;|PWY0-1335|;|PWY1YI0-3|;|PWY-3781|;|PWY-4302|;|PWY-5083|;|PWY-6692|
rxn08973	rxn08973_c0	flux	rxn08973_c0	0.458995	0.127009	438.422	3.61389	0.000336609	0.00748308	NA	NADH dehydrogenase (menaquinone-8 & 3 protons) (periplasm)	(1) NADH[0] + (4) H+[0] + (1) Menaquinone 8[0] <= (1) NAD[0] + (3) H+[1] + (1) Menaquinol 8[0]	NADH to cytochrome bd oxidase electron transfer I;NADH to cytochrome bo oxidase electron transfer I;aerobic respiration (NDH-1 to cytochrome c oxidase via plastocyanin);aerobic respiration I (cytochrome c);aerobic respiration III (alternative oxidase pathway);NAD(P)/NADPH interconversion;Fe(II) oxidation	|PWY0-1334|;|PWY0-1335|;|PWY1YI0-3|;|PWY-3781|;|PWY-4302|;|PWY-5083|;|PWY-6692|
rxn08976	rxn08976_c0	flux	rxn08976_c0	0.164334	0.123879	445.486	1.32657	0.185332	0.418445	NA	quinone reductase	(1) NADH[0] + (1) H+[0] + (1) 2-Demethylmenaquinone 8[0] => (1) NAD[0] + (1) 2-Demethylmenaquinol 8[0]	NADH to cytochrome bd oxidase electron transfer I;NADH to cytochrome bo oxidase electron transfer I;aerobic respiration (NDH-1 to cytochrome c oxidase via plastocyanin);aerobic respiration in cyanobacteria (NDH-2 to cytochrome c oxidase via plastocyanin);aerobic respiration I (cytochrome c);aerobic respiration III (alternative oxidase pathway);NAD(P)/NADPH interconversion;Fe(II) oxidation;vitamin…	|PWY0-1334|;|PWY0-1335|;|PWY1YI0-3|;|PWY1YI0-6|;|PWY-3781|;|PWY-4302|;|PWY-5083|;|PWY-6692|;|PWY-7999|;MQL6-NADH-OXIDO
rxn08989	rxn08989_c0	flux	rxn08989_c0	-0.261029	0.124619	429.81	-2.09461	0.0367904	0.169807	NA	Nickle (Ni+2) ABC transporter (periplasm)	(1) H2O[0] + (1) ATP[0] + (1) Ni2+[0] => (1) ADP[0] + (1) Phosphate[0] + (1) H+[0] + (1) Ni2+[1]	NA	NA
rxn08990	rxn08990_c0	flux	rxn08990_c0	0.261029	0.124619	429.81	2.09461	0.0367904	0.169807	NA	nickle (Ni+2) transport out via proton antiport (periplasm)	(2) H+[1] + (1) Ni2+[0] <=> (2) H+[0] + (1) Ni2+[1]	NA	NA
rxn09115	rxn09115_c0	flux	rxn09115_c0	-0.188837	0.116479	419.187	-1.62121	0.105725	0.299517	NA	heme-transporting ATPase	(1) H2O[0] + (1) ATP[0] + (1) Heme[0] => (1) ADP[0] + (1) Phosphate[0] + (1) Heme[1] + (1) H+[0]	NA	NA
rxn09120	rxn09120_c0	flux	rxn09120_c0	-0.430576	0.126776	423.739	-3.39635	0.000747365	0.0130269	NA	TRANS-RXN-114.cp	(1) Phosphate[1] + (2) H+[1] <=> (1) Phosphate[0] + (2) H+[0]	NA	NA
rxn09165	rxn09165_c0	flux	rxn09165_c0	0.183195	0.111226	425.397	1.64706	0.100285	0.290793	NA	TRANS-RXN-117.cp	(1) PAN[1] + (1) Na+[1] <=> (1) PAN[0] + (1) Na+[0]	NA	NA
rxn09169	rxn09169_c0	flux	rxn09169_c0	-0.183247	0.106604	418.892	-1.71895	0.0863631	0.274274	NA	propanal transport via diffusion (extracellular to periplasm)	(1) Propanal[0] <=> (1) Propanal[1]	NA	NA
rxn09171	rxn09171_c0	flux	rxn09171_c0	-0.122212	0.121732	442.152	-1.00394	0.315958	0.559247	NA	Na+/Propionate symporter (periplasm)	(1) Propionate[1] + (1) Na+[1] <=> (1) Propionate[0] + (1) Na+[0]	NA	NA
rxn09174	rxn09174_c0	flux	rxn09174_c0	-0.138586	0.129966	441.08	-1.06633	0.286859	0.534136	NA	RXN0-268.c	(1) Succinate[0] + (1) Propionyl-CoA[0] <=> (1) Succinyl-CoA[0] + (1) Propionate[0]	pyruvate fermentation to propanoate I;conversion of succinate to propanoate	|P108-PWY|;|PWY0-43|
rxn09176	rxn09176_c0	flux	rxn09176_c0	0.0475795	0.183085	453.126	0.259877	0.795077	0.887171	NA	polyphosphate kinase	(1) ATP[0] + (1) Phosphate[0] => (1) ADP[0] + (1) PPi[0]	polyphosphate metabolism	|PWY-8138|
rxn09177	rxn09177_c0	flux	rxn09177_c0	-0.302397	0.116117	430.001	-2.60425	0.00952649	0.0701	NA	(R)-4'-Phosphopantothenate:L-cysteine ligase	(1) CTP[0] + (1) L-Cysteine[0] + (1) 4-phosphopantothenate[0] => (1) PPi[0] + (1) CMP[0] + (2) H+[0] + (1) (R)-4'-Phosphopantothenoyl-L-cysteine[0]	coenzyme A biosynthesis I (prokaryotic)	|COA-PWY|
rxn09180	rxn09180_c0	flux	rxn09180_c0	0.175342	0.125256	441.28	1.39987	0.162256	0.382271	NA	protoporphyrinogen oxidase (anaerobic)	(3) Fumarate[0] + (1) ProtoporphyrinogenIX[0] => (3) Succinate[0] + (1) Protoporphyrin[0]	3,8-divinyl-chlorophyllide a biosynthesis I (aerobic, light-dependent);heme b biosynthesis I (aerobic);3,8-divinyl-chlorophyllide a biosynthesis III (aerobic, light independent)	|CHLOROPHYLL-SYN|;|HEME-BIOSYNTHESIS-II|;|PWY-7159|
rxn09222	rxn09222_c0	flux	rxn09222_c0	-0.0555899	0.154404	449.897	-0.360028	0.718995	0.841289	NA	ribose 5-phosphate phosphatase	(1) H2O[0] + (1) ribose-5-phosphate[0] <=> (1) Phosphate[0] + (1) D-Ribose[0]	NA	NA
rxn09242	rxn09242_c0	flux	rxn09242_c0	-0.171379	0.11079	422.47	-1.54689	0.122639	0.318142	NA	D-sorbitol transport via PEP:Pyr PTS (periplasm)	(1) Phosphoenolpyruvate[0] + (1) Sorbitol[1] => (1) Pyruvate[0] + (1) Sorbitol 6-phosphate[0]	NA	NA
rxn09247	rxn09247_c0	flux	rxn09247_c0	0.30039	0.130047	440.39	2.30985	0.021358	0.120243	NA	RXN0-4083.cp	(1) L-Serine[1] + (1) Na+[1] <=> (1) L-Serine[0] + (1) Na+[0]	NA	NA
rxn09272	rxn09272_c0	flux	rxn09272_c0	-0.197508	0.34512	430.508	-0.572287	0.567426	0.758026	NA	fumarate reductase complex (i.e. FRD, involved in anaerobic respiration, repressed in aerobic respiration)	(1) Succinate[0] + (1) Ubiquinone-8[0] => (1) Fumarate[0] + (1) Ubiquinol-8[0]	TCA cycle IV (2-oxoglutarate decarboxylase);succinate to cytochrome bo oxidase electron transfer;succinate to cytochrome bd oxidase electron transfer;aerobic respiration I (cytochrome c);aerobic respiration III (alternative oxidase pathway);TCA cycle II (plants and fungi);partial TCA cycle (obligate autotrophs);TCA cycle III (animals);methylaspartate cycle;TCA cycle V (2-oxoglutarate synthase);TC…	|P105-PWY|;|PWY0-1329|;|PWY0-1353|;|PWY-3781|;|PWY-4302|;|PWY-5690|;|PWY-5913|;|PWY66-398|;|PWY-6728|;|PWY-6969|;|PWY-7254|;|PWY-7279|;|TCA|
rxn09306	rxn09306_c0	flux	rxn09306_c0	0.113627	0.137075	438.085	0.828936	0.407592	0.639028	NA	L-threonine via sodium symport (periplasm)	(1) L-Threonine[1] + (1) Na+[1] <=> (1) L-Threonine[0] + (1) Na+[0]	NA	NA
rxn09345	rxn09345_c0	flux	rxn09345_c0	0.361845	0.137873	441.197	2.62449	0.00897908	0.0676521	NA	Undecaprenyl diphosphate synthase	(8) Isopentenyldiphosphate[0] + (1) Farnesyldiphosphate[0] <=> (8) PPi[0] + (8) H+[0] + (1) Bactoprenyl diphosphate[0]	NA	NA
rxn09389	rxn09389_c0	flux	rxn09389_c0	-0.38722	0.214069	440.75	-1.80886	0.0711546	0.245795	NA	TRANS-RXN0-200.cp	(1) Zn2+[0] + (2) H+[1] <=> (1) Zn2+[1] + (2) H+[0]	NA	NA
rxn09449	rxn09449_c0	flux	rxn09449_c0	0.252907	0.123195	438.881	2.05291	0.0406738	0.179065	NA	acyl-coenzyme A ligase	(1) ATP[0] + (1) CoA[0] + (1) ocdca[0] => (1) PPi[0] + (1) AMP[0] + (1) H+[0] + (1) strcoa[0]	octane oxidation;oleate &beta;-oxidation;suberin monomers biosynthesis;cutin biosynthesis;sphingosine and sphingosine-1-phosphate metabolism;long-chain fatty acid activation;oleate biosynthesis I (plants);capsaicin biosynthesis;wax esters biosynthesis II;palmitate biosynthesis (type II fatty acid synthase);stearate biosynthesis I (animals);stearate biosynthesis II (bacteria and plants);&gamma;-li…	|P221-PWY|;|PWY0-1337|;|PWY-1121|;|PWY-321|;|PWY3DJ-11470|;|PWY-5143|;|PWY-5147|;|PWY-5710|;|PWY-5885|;|PWY-5971|;|PWY-5972|;|PWY-5989|;|PWY-6000|;|PWY-6001|;|PWY66-387|;|PWY66-388|;|PWY66-389|;|PWY-6733|;|PWY-6803|;|PWY-6873|;|PWY-6920|;|PWY-7033|;|PWY-7049|;|PWY-7094|;|PWY-7119|;|PWY-7724|
rxn09452	rxn09452_c0	flux	rxn09452_c0	0.0651752	0.108175	422.724	0.602498	0.547166	0.74722	NA	acyl-coenzyme A ligase	(1) ATP[0] + (1) CoA[0] + (1) ddca[0] => (1) PPi[0] + (1) AMP[0] + (1) H+[0] + (1) Lauroyl-CoA[0]	octane oxidation;oleate &beta;-oxidation;suberin monomers biosynthesis;cutin biosynthesis;sphingosine and sphingosine-1-phosphate metabolism;long-chain fatty acid activation;oleate biosynthesis I (plants);capsaicin biosynthesis;wax esters biosynthesis II;palmitate biosynthesis (type II fatty acid synthase);stearate biosynthesis I (animals);stearate biosynthesis II (bacteria and plants);&gamma;-li…	|P221-PWY|;|PWY0-1337|;|PWY-1121|;|PWY-321|;|PWY3DJ-11470|;|PWY-5143|;|PWY-5147|;|PWY-5710|;|PWY-5885|;|PWY-5971|;|PWY-5972|;|PWY-5989|;|PWY-6000|;|PWY-6001|;|PWY66-387|;|PWY66-388|;|PWY66-389|;|PWY-6733|;|PWY-6803|;|PWY-6873|;|PWY-6920|;|PWY-7033|;|PWY-7049|;|PWY-7094|;|PWY-7119|;|PWY-7724|
rxn09486	rxn09486_c0	flux	rxn09486_c0	-0.886717	0.139195	439.823	-6.37033	4.76092e-10	4.12772e-07	NA	UDP-N-acetylglucosamine pyrophosphorylase	(1) UTP[0] + (1) N-Acetyl-D-glucosamine1-phosphate[0] => (1) PPi[0] + (1) UDP-N-acetyl-D-galactosamine[0]	NA	NA
rxn09487	rxn09487_c0	flux	rxn09487_c0	-7.05537	2.93053	447.145	-2.40754	0.0164647	0.100672	NA	Delta-1-pyrroline-5-carboxylate dehydrogenase, mitochondrial	(1) H2O[0] + (1) NADP[0] + (1) L-Glutamate5-semialdehyde[0] => (1) NADPH[0] + (1) L-Glutamate[0] + (2) H+[0]	NA	NA
rxn09657	rxn09657_c0	flux	rxn09657_c0	0.0800137	0.133054	439.683	0.601361	0.54791	0.74722	NA	Thiamine transporter	(1) H+[1] + (1) Thiamin[1] <=> (1) H+[0] + (1) Thiamin[0]	NA	NA
rxn09658	rxn09658_c0	flux	rxn09658_c0	-0.0440924	0.13097	434.753	-0.336661	0.736535	0.850831	NA	TRANS-RXNAVI-26524.ce.brachyexp.SUCROSE_SUCROSE	(1) H+[1] + (1) Sucrose[1] <=> (1) H+[0] + (1) Sucrose[0]	NA	NA
rxn09660	rxn09660_c0	flux	rxn09660_c0	-0.223295	0.118915	425.964	-1.87777	0.0610962	0.223504	NA	Transport of spermidine, extracellular	(1) H+[1] + (1) Spermidine[1] => (1) H+[0] + (1) Spermidine[0]	NA	NA
rxn09663	rxn09663_c0	flux	rxn09663_c0	-0.109856	0.159519	459.327	-0.688669	0.491379	0.710043	NA	TRANS-RXNAVI-26524.ce.brachyexp.CPD-10330_CPD-10330	(1) H+[1] + (1) D-Ribose[1] <=> (1) H+[0] + (1) D-Ribose[0]	NA	NA
rxn09672	rxn09672_c0	flux	rxn09672_c0	-0.027588	0.129246	438.259	-0.213453	0.831073	0.910765	NA	TRANS-RXNBWI-115637.ce.maizeexp.MET_MET	(1) L-Methionine[1] + (1) H+[1] <=> (1) L-Methionine[0] + (1) H+[0]	NA	NA
rxn09678	rxn09678_c0	flux	rxn09678_c0	-0.0749551	0.22388	444.294	-0.3348	0.737934	0.850831	NA	TRANS-RXNBWI-115637.ce.maizeexp.GLN_GLN	(1) L-Glutamine[1] + (1) H+[1] <=> (1) L-Glutamine[0] + (1) H+[0]	NA	NA
rxn09680	rxn09680_c0	flux	rxn09680_c0	0.29607	0.125492	430.338	2.35927	0.0187566	0.108413	NA	RXN0-1683.ce.maizeexp.GLYCOLALDEHYDE_GLYCOLALDEHYDE	(1) Glycolaldehyde[1] <=> (1) Glycolaldehyde[0]	NA	NA
rxn09681	rxn09681_c0	flux	rxn09681_c0	-0.0599675	0.131915	433.343	-0.454593	0.64963	0.803887	NA	D-fructose transport in via proton symport	(1) H+[1] + (1) D-Fructose[1] <=> (1) H+[0] + (1) D-Fructose[0]	NA	NA
rxn09753	rxn09753_c0	flux	rxn09753_c0	0.335148	0.10713	419.338	3.12842	0.00188011	0.0227212	NA	Fumarate reductase	(1) Fumarate[0] + (1) FADH2[0] <=> (1) FAD[0] + (1) Succinate[0] + (1) H+[0]	NA	NA
rxn09837	rxn09837_c0	flux	rxn09837_c0	-0.499927	0.132353	451.403	-3.77722	0.000179815	0.00472422	NA	Homocysteine peroxisomal transport via proton symport	(1) H+[0] + (1) Homocysteine[0] <=> (1) H+[1] + (1) Homocysteine[1]	NA	NA
rxn09882	rxn09882_c0	flux	rxn09882_c0	0.177925	0.106028	430.683	1.6781	0.0940532	0.28216	NA	RXN-5581.c.metaexp.NADP_NADPH	(1) H2O[0] + (1) NADP[0] + (1) Indoleacetaldehyde[0] <=> (1) NADPH[0] + (2) H+[0] + (1) Indoleacetate[0]	L-tryptophan degradation V (side chain pathway)	|PWY-3162|
rxn09948	rxn09948_c0	flux	rxn09948_c0	0.334441	0.12902	433.52	2.59217	0.00985947	0.0715512	NA	O-succinylhomoserine lyase (methanethiol)	(1) MTTL[0] + (1) O-Succinyl-L-homoserine[0] => (1) Succinate[0] + (1) L-Methionine[0] + (1) H+[0]	L-methionine biosynthesis I;L-methionine biosynthesis II;homocysteine and cysteine interconversion	|HOMOSER-METSYN-PWY|;|PWY-702|;|PWY-801|
rxn10003	rxn10003_c0	flux	rxn10003_c0	-0.0922841	0.136328	442.704	-0.676926	0.498806	0.71603	NA	phosphopantothenate-cysteine ligase	(1) CTP[0] + (1) L-Cysteine[0] + (1) 4-phosphopantothenate[0] => (1) Phosphate[0] + (1) H+[0] + (1) CDP[0] + (1) (R)-4'-Phosphopantothenoyl-L-cysteine[0]	NA	NA
rxn10010	rxn10010_c0	flux	rxn10010_c0	-0.546862	0.12687	430.397	-4.31041	2.02169e-05	0.0011087	NA	trans-2-hexenoyl-CoA reductase (NAD+)	(1) NADH[0] + (1) H+[0] + (1) (2E)-Hexenoyl-CoA[0] => (1) NAD[0] + (1) Hexanoyl-CoA[0]	pyruvate fermentation to hexanol (engineered);pyruvate fermentation to butanol II (engineered);L-leucine degradation IV (reductive Stickland reaction)	|PWY-6863|;|PWY-6883|;|PWY-7767|
rxn10012	rxn10012_c0	flux	rxn10012_c0	0.354169	0.123237	434.936	2.87388	0.00425336	0.0392305	NA	acyl-CoA dehydrogenase (decanoyl-CoA)	(1) NAD[0] + (1) Decanoyl-CoA[0] <= (1) NADH[0] + (1) H+[0] + (1) (2E)-Decenoyl-CoA[0]	NA	NA
rxn10052	rxn10052_c0	flux	rxn10052_c0	-0.00105874	0.1213	431.392	-0.00872831	0.99304	0.99304	NA	adenylate kinase (Inorganic triphosphate)	(1) H+[0] + (1) AMP[0] + (1) Triphosphate[0] <=> (1) ADP[0] + (1) PPi[0]	NA	NA
rxn10054	rxn10054_c0	flux	rxn10054_c0	0.22453	0.125653	429.919	1.7869	0.074658	0.251862	NA	dCMP deaminase (CMP)	(1) H2O[0] + (1) CMP[0] + (1) H+[0] <=> (1) NH3[0] + (1) UMP[0]	pyrimidine deoxyribonucleotides biosynthesis from CTP	|PWY-7210|
rxn10056	rxn10056_c0	flux	rxn10056_c0	0.0332033	0.109705	422.326	0.30266	0.762298	0.869149	NA	NAD kinase (GTP)	(1) NAD[0] + (1) GTP[0] => (1) NADP[0] + (1) GDP[0] + (1) H+[0]	NAD phosphorylation and transhydrogenation;NAD(P)/NADPH interconversion;cytosolic NADPH production (yeast);mitochondrial NADPH production (yeast);NADP biosynthesis;NAD phosphorylation and dephosphorylation	|NADPHOS-DEPHOS-PWY-1|;|PWY-5083|;|PWY-7268|;|PWY-7269|;|PWY-8148|;|NADPHOS-DEPHOS-PWY|
rxn10057	rxn10057_c0	flux	rxn10057_c0	0.113495	0.110829	421.122	1.02406	0.306395	0.550924	NA	NAD kinase (dATP)	(1) NAD[0] + (1) dATP[0] => (1) NADP[0] + (1) H+[0] + (1) dADP[0]	NAD phosphorylation and transhydrogenation;NAD(P)/NADPH interconversion;cytosolic NADPH production (yeast);mitochondrial NADPH production (yeast);NADP biosynthesis;NAD phosphorylation and dephosphorylation	|NADPHOS-DEPHOS-PWY-1|;|PWY-5083|;|PWY-7268|;|PWY-7269|;|PWY-8148|;|NADPHOS-DEPHOS-PWY|
rxn10058	rxn10058_c0	flux	rxn10058_c0	0.0291198	0.116239	428.834	0.250518	0.802307	0.891795	NA	NAD kinase (dGTP)	(1) NAD[0] + (1) dGTP[0] => (1) NADP[0] + (1) H+[0] + (1) dGDP[0]	NAD phosphorylation and transhydrogenation;NAD(P)/NADPH interconversion;cytosolic NADPH production (yeast);mitochondrial NADPH production (yeast);NADP biosynthesis;NAD phosphorylation and dephosphorylation	|NADPHOS-DEPHOS-PWY-1|;|PWY-5083|;|PWY-7268|;|PWY-7269|;|PWY-8148|;|NADPHOS-DEPHOS-PWY|
rxn10059	rxn10059_c0	flux	rxn10059_c0	-0.583885	0.135818	437.187	-4.29901	2.11712e-05	0.0011087	NA	NAD kinase (dCTP)	(1) NAD[0] + (1) dCTP[0] => (1) NADP[0] + (1) H+[0] + (1) dCDP[0]	NAD phosphorylation and transhydrogenation;NAD(P)/NADPH interconversion;cytosolic NADPH production (yeast);mitochondrial NADPH production (yeast);NADP biosynthesis;NAD phosphorylation and dephosphorylation	|NADPHOS-DEPHOS-PWY-1|;|PWY-5083|;|PWY-7268|;|PWY-7269|;|PWY-8148|;|NADPHOS-DEPHOS-PWY|
rxn10060	rxn10060_c0	flux	rxn10060_c0	0.206799	0.13777	445.397	1.50105	0.134051	0.335763	NA	NAD kinase (dTTP)	(1) NAD[0] + (1) TTP[0] => (1) NADP[0] + (1) H+[0] + (1) dTDP[0]	NAD phosphorylation and transhydrogenation;NAD(P)/NADPH interconversion;cytosolic NADPH production (yeast);mitochondrial NADPH production (yeast);NADP biosynthesis;NAD phosphorylation and dephosphorylation	|NADPHOS-DEPHOS-PWY-1|;|PWY-5083|;|PWY-7268|;|PWY-7269|;|PWY-8148|;|NADPHOS-DEPHOS-PWY|
rxn10074	rxn10074_c0	flux	rxn10074_c0	0.0538009	0.162096	438.218	0.331908	0.740117	0.851037	NA	fatty acid oxidation (Butanoyl-CoA )	(1) H2O[0] + (1) NAD[0] + (1) FAD[0] + (1) Butyryl-CoA[0] => (1) NADH[0] + (1) Acetoacetyl-CoA[0] + (1) FADH2[0]	NA	NA
rxn10091	rxn10091_c0	flux	rxn10091_c0	0.27683	0.127817	433.677	2.16582	0.030869	0.153813	NA	cob(I)alamin adenosyltransferase	(1) H2O[0] + (1) ATP[0] + (1) Cbl[0] => (1) Phosphate[0] + (1) PPi[0] + (1) H+[0] + (1) Calomide[0]	adenosylcobalamin salvage from cobalamin;adenosylcobinamide-GDP biosynthesis from cobyrinate a,c-diamide;adenosylcobinamide-GDP salvage from cobinamide I;adenosylcobinamide-GDP salvage from cobinamide II;cobalamin salvage (eukaryotic)	|PWY-6268|;|PWY-7962|;|PWY-7971|;|PWY-7972|;|PWY-7974|
rxn10098	rxn10098_c0	flux	rxn10098_c0	-0.146155	0.142753	453.534	-1.02383	0.306463	0.550924	NA	Fatty acid biosynthesis (n-C12:0)	(10) NADPH[0] + (14) H+[0] + (1) Acetoacetyl-ACP[0] + (4) Malonyl-acyl-carrierprotein-[0] => (5) H2O[0] + (10) NADP[0] + (4) CO2[0] + (1) Dodecanoyl-ACP[0] + (4) ACP[0]	NA	NA
rxn10138	rxn10138_c0	flux	rxn10138_c0	-0.154495	0.0991006	414.626	-1.55897	0.119766	0.317448	NA	Succinate transport via ABC system	(1) H2O[0] + (1) ATP[0] + (1) Succinate[1] => (1) ADP[0] + (1) Phosphate[0] + (1) Succinate[0] + (1) H+[0]	NA	NA
rxn10191	rxn10191_c0	flux	rxn10191_c0	-0.67564	0.157382	436.345	-4.29298	2.17392e-05	0.0011087	NA	D-alanine-poly(phosphoribitol) ligase	(45) ATP[0] + (45) D-Alanine[0] + (1) Prenol-45n teichoic acid[0] <=> (45) PPi[0] + (45) AMP[0] + (90) H+[0] + (1) Prenol-45n teichoic acid-alanine substituted[0]	NA	NA
rxn10203	rxn10203_c0	flux	rxn10203_c0	-0.116346	0.117843	445.516	-0.9873	0.324032	0.568917	NA	myristoyl-glycerol-3-phosphate O-acyltransferase	(1) Glycerol-3-phosphate[0] + (1) Myristoyl-CoA[0] <=> (1) CoA[0] + (1) 1-tetradecanoyl-sn-glycerol 3-phosphate[0]	CDP-diacylglycerol biosynthesis II;CDP-diacylglycerol biosynthesis I;stigma estolide biosynthesis;phosphatidate biosynthesis (yeast);oleate biosynthesis III (cyanobacteria);anandamide biosynthesis I;anandamide biosynthesis II;palmitoyl ethanolamide biosynthesis;diacylglycerol and triacylglycerol biosynthesis	|PWY0-1319|;|PWY-5667|;|PWY-6453|;|PWY-7411|;|PWY-7587|;|PWY-8051|;|PWY-8053|;|PWY-8055|;|TRIGLSYN-PWY|
rxn10204	rxn10204_c0	flux	rxn10204_c0	-0.0766031	0.129897	436.931	-0.589724	0.555681	0.748475	NA	acyl-CoA:sn-glycerol-3-phosphate 1-O-acyltransferase	(1) Glycerol-3-phosphate[0] + (1) strcoa[0] => (1) CoA[0] + (1) 1-octadecanoyl-sn-glycerol 3-phosphate[0]	CDP-diacylglycerol biosynthesis II;CDP-diacylglycerol biosynthesis I;stigma estolide biosynthesis;phosphatidate biosynthesis (yeast);oleate biosynthesis III (cyanobacteria);anandamide biosynthesis I;anandamide biosynthesis II;palmitoyl ethanolamide biosynthesis;diacylglycerol and triacylglycerol biosynthesis	|PWY0-1319|;|PWY-5667|;|PWY-6453|;|PWY-7411|;|PWY-7587|;|PWY-8051|;|PWY-8053|;|PWY-8055|;|TRIGLSYN-PWY|
rxn10213	rxn10213_c0	flux	rxn10213_c0	-0.17628	0.127647	437.536	-1.381	0.167983	0.392565	NA	stearoyl-1-acylglycerol-3-phosphate O-acyltransferase	(1) H+[0] + (1) strcoa[0] + (1) 1-octadecanoyl-sn-glycerol 3-phosphate[0] <=> (1) CoA[0] + (1) 1,2-dioctadecanoyl-sn-glycerol 3-phosphate[0]	CDP-diacylglycerol biosynthesis II;CDP-diacylglycerol biosynthesis I;CDP-diacylglycerol biosynthesis III;stigma estolide biosynthesis;phosphatidate biosynthesis (yeast);phospholipid remodeling (phosphatidate, yeast);oleate biosynthesis III (cyanobacteria);palmitoleate biosynthesis III (cyanobacteria);plasmalogen biosynthesis;anandamide biosynthesis I;anandamide biosynthesis II;palmitoyl ethanolam…	|PWY0-1319|;|PWY-5667|;|PWY-5981|;|PWY-6453|;|PWY-7411|;|PWY-7417|;|PWY-7587|;|PWY-7589|;|PWY-7782|;|PWY-8051|;|PWY-8053|;|PWY-8055|;|TRIGLSYN-PWY|
rxn10447	rxn10447_c0	flux	rxn10447_c0	-0.0654717	0.139713	443.592	-0.468615	0.639575	0.796712	NA	calcium transport via ABC system	(1) H2O[0] + (1) ATP[0] + (1) Ca2+[1] => (1) ADP[0] + (1) Phosphate[0] + (1) Ca2+[0] + (1) H+[0]	NA	NA
rxn10480	rxn10480_c0	flux	rxn10480_c0	0.0273536	0.125426	431.28	0.218086	0.827465	0.909268	NA	CO transporter via diffusion	(1) H+[1] + (1) CO[0] <=> (1) CO[1] + (1) H+[0]	NA	NA
rxn10481	rxn10481_c0	flux	rxn10481_c0	-0.396987	0.158982	434.169	-2.49706	0.0128921	0.087324	NA	Copper transport via ABC system	(1) H2O[0] + (1) ATP[0] + (1) Cu2+[1] => (1) ADP[0] + (1) Phosphate[0] + (1) Cu2+[0] + (1) H+[0]	NA	NA
rxn10504	rxn10504_c0	flux	rxn10504_c0	0.0334306	0.122504	428.793	0.272894	0.785066	0.883851	NA	2,5-diamino-6-(5-phospho-D-ribitylamino)pyrimidin-4(3H)-one:NAD+ 1'-oxidoreductase	(1) NADH[0] + (1) H+[0] + (1) 2,5-Diamino-6-(5'-phosphoribosylamino)-4-pyrimidineone[0] <=> (1) NAD[0] + (1) 2,5-diamino-6-ribitylamino-4(3H)-pyrimidinone 5'-phosphate[0]	flavin biosynthesis II (archaea);flavin biosynthesis III (fungi)	|PWY-6167|;|PWY-6168|
rxn10505	rxn10505_c0	flux	rxn10505_c0	0.363026	0.116747	425.522	3.10951	0.00199993	0.022815	NA	2,5-diamino-6-(5-phospho-D-ribitylamino)pyrimidin-4(3H)-one:NADP+ 1'-oxidoreductase	(1) NADPH[0] + (1) H+[0] + (1) 2,5-Diamino-6-(5'-phosphoribosylamino)-4-pyrimidineone[0] <=> (1) NADP[0] + (1) 2,5-diamino-6-ribitylamino-4(3H)-pyrimidinone 5'-phosphate[0]	flavin biosynthesis II (archaea);flavin biosynthesis III (fungi)	|PWY-6167|;|PWY-6168|
rxn10506	rxn10506_c0	flux	rxn10506_c0	0.276894	0.123247	428.003	2.24667	0.0251705	0.133663	NA	2,5-diamino-6-ribitylamino-4(3H)-pyrimidinone 5'-phosphate deaminase	(1) H2O[0] + (1) H+[0] + (1) 2,5-diamino-6-ribitylamino-4(3H)-pyrimidinone 5'-phosphate[0] => (1) NH3[0] + (1) 5-Amino-6--5-phosphoribitylaminouracil[0]	flavin biosynthesis II (archaea);flavin biosynthesis III (fungi);toxoflavin biosynthesis;flavin biosynthesis I (bacteria and plants)	|PWY-6167|;|PWY-6168|;|PWY-7991|;|RIBOSYN2-PWY|
rxn10618	rxn10618_c0	flux	rxn10618_c0	-0.00186671	0.138254	432.549	-0.013502	0.989234	0.992943	NA	2-oxoisovalerate ferredoxin reductase	(1) CoA[0] + (1) 3-Methyl-2-oxobutanoate[0] + (2) Oxidizedferredoxin[0] => (1) CO2[0] + (1) H+[0] + (1) Isobutyryl-CoA[0] + (2) Reducedferredoxin[0]	NA	NA
rxn10619	rxn10619_c0	flux	rxn10619_c0	0.238003	0.126986	435.654	1.87425	0.0615656	0.224275	NA	fumarate reductase	(1) Fumarate[0] + (1) Menaquinol6[0] => (1) Succinate[0] + (1) Menaquinone6[0]	mixed acid fermentation;pyruvate fermentation to propanoate I;reductive TCA cycle I;incomplete reductive TCA cycle;NADH to fumarate electron transfer;hydrogen to fumarate electron transfer;glycerol-3-phosphate to fumarate electron transfer;reductive TCA cycle II;(S)-lactate fermentation to propanoate, acetate and hydrogen;TCA cycle VI (Helicobacter);(S)-lactate fermentation to propanoate	|FERMENTATION-PWY|;|P108-PWY|;|P23-PWY|;|P42-PWY|;|PWY0-1336|;|PWY0-1576|;|PWY0-1582|;|PWY-5392|;|PWY-8086|;|REDCITCYC|;PWY-8086-GS
rxn10621	rxn10621_c0	flux	rxn10621_c0	-0.344336	0.143304	442.856	-2.40283	0.0166791	0.100672	NA	sirohydrochlorin dehydrogenase (NAD)	(1) NAD[0] + (1) Precorrin 2[0] <=> (1) NADH[0] + (2) H+[0] + (1) sirohydrochlorin 2[0]	NA	NA
rxn10623	rxn10623_c0	flux	rxn10623_c0	-0.344336	0.143304	442.856	-2.40283	0.0166791	0.100672	NA	sirohydrochlorin ferrochetalase	(1) Fe2+[0] + (1) sirohydrochlorin 2[0] <=> (2) H+[0] + (1) Siroheme[0]	NA	NA
rxn10768	rxn10768_c0	flux	rxn10768_c0	0.0181902	0.129588	453.25	0.14037	0.88843	0.939678	NA	adenosine kinase	(1) GTP[0] + (1) Adenosine[0] => (1) AMP[0] + (1) GDP[0] + (1) H+[0]	NA	NA
rxn10785	rxn10785_c0	flux	rxn10785_c0	0.33257	0.145725	439.676	2.28218	0.0229554	0.126766	NA	(2E,6E)-farnesyl-diphosphate:isopentenyl-diphosphate farnesyltranstransferase (adding 7 isopentenyl units)	(7) Isopentenyldiphosphate[0] + (1) Farnesyldiphosphate[0] => (7) PPi[0] + (7) H+[0] + (1) all trans Decaprenyl diphosphate[0]	all-trans-decaprenyl diphosphate biosynthesis;ubiquinol-10 biosynthesis (late decarboxylation)	|PWY-5806|;|PWY-5872|
rxn10820	rxn10820_c0	flux	rxn10820_c0	0.027983	0.102121	415.686	0.274017	0.784208	0.883851	NA	TRANS-RXN-188.ce	(1) K+[0] + (1) Na+[1] <=> (1) K+[1] + (1) Na+[0]	NA	NA
rxn10857	rxn10857_c0	flux	rxn10857_c0	-0.289446	0.12023	433.878	-2.40744	0.0164816	0.100672	NA	cytidine transport in via sodium symport	(1) Cytidine[1] + (1) Na+[1] <=> (1) Cytidine[0] + (1) Na+[0]	NA	NA
rxn10862	rxn10862_c0	flux	rxn10862_c0	0.11296	0.103601	424.007	1.09034	0.276185	0.522821	NA	ATP phosphohydrolase (polar-amino-acid-importing)	(1) H2O[0] + (1) ATP[0] + (1) Glycine[1] => (1) ADP[0] + (1) Phosphate[0] + (1) Glycine[0] + (1) H+[0]	NA	NA
rxn10892	rxn10892_c0	flux	rxn10892_c0	0.226556	0.134425	444.167	1.68537	0.0926197	0.280956	NA	thymidine transport in via sodium symport	(1) Thymidine[1] + (1) Na+[1] <=> (1) Thymidine[0] + (1) Na+[0]	NA	NA
rxn10895	rxn10895_c0	flux	rxn10895_c0	0.10818	0.115987	429.934	0.932693	0.351502	0.590605	NA	uridine transport in via sodium symport	(1) Uridine[1] + (1) Na+[1] <=> (1) Uridine[0] + (1) Na+[0]	NA	NA
rxn10951	rxn10951_c0	flux	rxn10951_c0	-0.125972	0.132797	444.294	-0.948602	0.343339	0.585974	NA	PDH2	(1) CoA[0] + (1) Pyruvate[0] + (1) FMN[0] + (2) H+[0] <=> (1) CO2[0] + (1) Acetyl-CoA[0] + (1) FMNH2[0]	pyruvate fermentation to butanoate;Entner-Doudoroff pathway II (non-phosphorylative);reductive TCA cycle I;incomplete reductive TCA cycle;reductive TCA cycle II;reductive monocarboxylic acid cycle;purine nucleobases degradation II (anaerobic);pyruvate fermentation to butanol I;pyruvate fermentation to ethanol III;pyruvate fermentation to acetone;pyruvate fermentation to hexanol (engineered);isopr…	|CENTFERM-PWY|;|NPGLUCAT-PWY|;|P23-PWY|;|P42-PWY|;|PWY-5392|;|PWY-5493|;|PWY-5497|;|PWY-6583|;|PWY-6587|;|PWY-6588|;|PWY-6863|;|PWY-6876|;|PWY-8189|
rxn10954	rxn10954_c0	flux	rxn10954_c0	0.0436936	0.138763	443.824	0.314878	0.753002	0.860148	NA	Fatty acid biosynthesis (n-C18:0)	(16) NADPH[0] + (23) H+[0] + (1) Acetoacetyl-ACP[0] + (7) Malonyl-acyl-carrierprotein-[0] => (8) H2O[0] + (16) NADP[0] + (7) CO2[0] + (7) ACP[0] + (1) Octadecanoyl-ACP[0]	NA	NA
rxn10985	rxn10985_c0	flux	rxn10985_c0	0.218836	0.122716	433.732	1.78327	0.0752416	0.252847	NA	MDH4	(1) L-Malate[0] + (1) Menaquinone6[0] <=> (1) Oxaloacetate[0] + (1) Menaquinol6[0]	partial TCA cycle (obligate autotrophs);TCA cycle VII (acetate-producers);TCA cycle VI (Helicobacter);TCA cycle I (prokaryotic)	|PWY-5913|;|PWY-7254|;|REDCITCYC|;|TCA|
rxn11007	rxn11007_c0	flux	rxn11007_c0	-0.138905	0.119749	428.828	-1.15997	0.246708	0.495896	NA	TMDSf	(1) 5-10-Methylenetetrahydrofolate[0] + (1) dUMP[0] + (1) FMNH2[0] <=> (1) FMN[0] + (1) H+[0] + (1) Tetrahydrofolate[0] + (1) dTMP[0]	folate transformations III (E. coli);folate transformations II (plants);dTMP de novo biosynthesis (mitochondrial);pyrimidine deoxyribonucleotides de novo biosynthesis I;pyrimidine deoxyribonucleotides de novo biosynthesis II;pyrimidine deoxyribonucleotides de novo biosynthesis IV;pyrimidine deoxyribonucleosides salvage;pyrimidine deoxyribonucleotides biosynthesis from CTP	|1CMET2-PWY|;|PWY-3841|;|PWY66-385|;|PWY-7184|;|PWY-7187|;|PWY-7198|;|PWY-7199|;|PWY-7210|
rxn11130	rxn11130_c0	flux	rxn11130_c0	-0.308542	0.352715	414.104	-0.874763	0.38221	0.620555	NA	L-threonine:NAD+ oxidoreductase	(1) NAD[0] + (1) L-Threonine[0] => (1) NADH[0] + (1) H+[0] + (1) 2-Amino-acetoacetate[0]	NA	NA
rxn11196	rxn11196_c0	flux	rxn11196_c0	-0.0797928	0.13135	441.339	-0.607483	0.543843	0.74722	NA	acetyl-CoA carboxylase carboxyl transferase subunit alpha	(1) H2O[0] + (1) ATP[0] + (1) CO2[0] + (1) Acetyl-CoA[0] <=> (1) ADP[0] + (1) Phosphate[0] + (2) H+[0] + (1) Malonyl-CoA[0]	NA	NA
rxn11202	rxn11202_c0	flux	rxn11202_c0	0.0861075	0.107955	420.047	0.797626	0.425539	0.647266	NA	Aminotransferase	(1) L-Tryptophan[0] + (1) 4MOP[0] <=> (1) L-Leucine[0] + (1) Indolepyruvate[0]	NA	NA
rxn11206	rxn11206_c0	flux	rxn11206_c0	-0.364777	0.20316	440.301	-1.79552	0.0732568	0.249935	NA	Aminotransferase	(1) L-Tyrosine[0] + (1) 4MOP[0] <=> (1) L-Leucine[0] + (1) p-hydroxyphenylpyruvate[0]	NA	NA
rxn11207	rxn11207_c0	flux	rxn11207_c0	-0.395701	0.218648	416.132	-1.80976	0.0710542	0.245795	NA	Aminotransferase	(1) L-Tyrosine[0] + (1) 3MOP[0] <=> (1) L-Isoleucine[0] + (1) p-hydroxyphenylpyruvate[0]	NA	NA
rxn11210	rxn11210_c0	flux	rxn11210_c0	-0.311181	0.107309	434.923	-2.89985	0.00392254	0.0368421	NA	Aminotransferase	(1) L-Phenylalanine[0] + (1) 3MOP[0] <=> (1) Phenylpyruvate[0] + (1) L-Isoleucine[0]	NA	NA
rxn11258	rxn11258_c0	flux	rxn11258_c0	-0.224062	0.108998	420.872	-2.05565	0.0404329	0.179065	NA	para-aminobenzoate synthetase component II	(1) L-Glutamine[0] + (1) Chorismate[0] <=> (1) Pyruvate[0] + (1) L-Glutamate[0] + (1) H+[0] + (1) ABEE[0]	NA	NA
rxn11267	rxn11267_c0	flux	rxn11267_c0	0.00226662	0.201854	457.544	0.011229	0.991046	0.992943	NA	ribose-phosphate pyrophosphokinase	(1) ribose-5-phosphate[0] + (1) dATP[0] <=> (1) H+[0] + (1) PRPP[0] + (1) dAMP[0]	NA	NA
rxn11676	rxn11676_c0	flux	rxn11676_c0	0.158494	0.129992	440.037	1.21926	0.223399	0.463365	NA	acetyl-phosphate ammonia:thioredoxin disulfide oxidoreductase(glycine-forming)	(1) H2O[0] + (1) NH3[0] + (1) Acetylphosphate[0] + (1) trdox[0] <= (1) Phosphate[0] + (1) Glycine[0] + (1) H+[0] + (1) trdrd[0]	purine nucleobases degradation I (anaerobic);glycine degradation (reductive Stickland reaction)	|P164-PWY|;|PWY-8015|
rxn11810	rxn11810_c0	flux	rxn11810_c0	-0.0913135	0.113892	431.02	-0.801752	0.423138	0.645822	NA	carboxyphosphamide:NAD+ oxidoreductase	(1) H2O[0] + (1) NAD[0] + (1) Aldophosphamide[0] <=> (1) NADH[0] + (2) H+[0] + (1) Carboxyphosphamide[0]	L-tryptophan degradation V (side chain pathway)	|PWY-3162|
rxn11811	rxn11811_c0	flux	rxn11811_c0	0.0913135	0.113892	431.02	0.801752	0.423138	0.645822	NA	carboxyphosphamide:NADP+ oxidoreductase	(1) H2O[0] + (1) NADP[0] + (1) Aldophosphamide[0] <=> (1) NADPH[0] + (2) H+[0] + (1) Carboxyphosphamide[0]	L-tryptophan degradation V (side chain pathway)	|PWY-3162|
rxn11933	rxn11933_c0	flux	rxn11933_c0	-0.226699	0.157925	448.853	-1.43548	0.151846	0.366715	NA	Glycolate:(FAD) 2-oxidoreductase	(1) FAD[0] + (1) H+[0] + (1) Glycolate[0] => (1) Glyoxalate[0] + (1) FADH2[0]	glycolate and glyoxylate degradation I;glycolate and glyoxylate degradation II;glycolate and glyoxylate degradation III	|GLYCOLATEMET-PWY|;|GLYOXDEG-PWY|;|PWY-6649|
rxn12204	rxn12204_c0	flux	rxn12204_c0	0.403079	0.119331	436.095	3.37782	0.0007962	0.0135354	NA	alpha-D-glucose 1,6-phosphomutase	(1) Glucose-1-phosphate[0] <=> (1) beta-D-Glucose 6-phosphate[0]	glucose and glucose-1-phosphate degradation;glycogen degradation I;glycogen biosynthesis I (from ADP-D-Glucose);trehalose degradation V;sucrose degradation II (sucrose synthase);sucrose degradation IV (sucrose phosphorylase);GDP-&alpha;-D-glucose biosynthesis;streptomycin biosynthesis;glycogen degradation II;starch biosynthesis;D-galactose degradation I (Leloir pathway);starch degradation III;sta…	|GLUCOSE1PMETAB-PWY|;|GLYCOCAT-PWY|;|GLYCOGENSYNTH-PWY|;|PWY-2723|;|PWY-3801|;|PWY-5384|;|PWY-5661|;|PWY-5940|;|PWY-5941|;|PWY-622|;|PWY-6317|;|PWY-6731|;|PWY-6737|;|PWY-7238|;|PWY-7343|;|PWY-7900|;|PWY-7902|;|PWY-8139|
rxn12221	rxn12221_c0	flux	rxn12221_c0	0.241468	0.121632	430.865	1.98524	0.0477515	0.190786	NA	sirohydrochlorin ferrochelatase	(1) Fe2+[0] + (1) Sirohydrochlorin[0] <=> (2) H+[0] + (1) Siroheme[0]	NA	NA
rxn12512	rxn12512_c0	flux	rxn12512_c0	0.13231	0.120967	431.214	1.09377	0.274668	0.52223	NA	(R)-4'-Phosphopantothenate:L-cysteine ligase	(1) ATP[0] + (1) L-Cysteine[0] + (1) 4-phosphopantothenate[0] => (1) PPi[0] + (1) AMP[0] + (2) H+[0] + (1) (R)-4'-Phosphopantothenoyl-L-cysteine[0]	coenzyme A biosynthesis I (prokaryotic)	|COA-PWY|
rxn12529	rxn12529_c0	flux	rxn12529_c0	0.234733	0.127892	438.617	1.8354	0.0671238	0.235613	NA	TRANS-RXNAVI-26524.ce.brachyexp.GLYCEROL_GLYCEROL	(1) H+[1] + (1) Glycerol[1] => (1) H+[0] + (1) Glycerol[0]	NA	NA
rxn12630	rxn12630_c0	flux	rxn12630_c0	-0.0993127	0.194232	446.643	-0.511309	0.609387	0.780345	NA	Transport of N-acetylglucosamine, extracellular	(1) H+[1] + (1) N-Acetyl-D-glucosamine[1] <=> (1) H+[0] + (1) N-Acetyl-D-glucosamine[0]	NA	NA
rxn12649	rxn12649_c0	flux	rxn12649_c0	0.235716	0.11627	432.956	2.02731	0.0432432	0.180722	NA	5,6,7,8-tetrahydrofolate:NADP+ oxidoreductase	(2) NADPH[0] + (2) H+[0] + (1) Folate[0] => (2) NADP[0] + (1) Tetrahydrofolate[0]	folate transformations III (E. coli);folate transformations II (plants);tetrahydrofolate biosynthesis;dTMP de novo biosynthesis (mitochondrial);Folate biosynthesis from GTP and 4-aminobenzoate via dihydropterin-3-triphosphate	|1CMET2-PWY|;|PWY-3841|;|PWY-6614|;|PWY66-385|;FOLATE-SYN-GS1
rxn12752	rxn12752_c0	flux	rxn12752_c0	0.0934744	0.162636	452.3	0.574745	0.56575	0.756952	NA	3-Hydroxyacyl ACP:CoA Transacylase	(1) CoA[0] + (1) (R)-3-Hydroxydecanoyl-[acyl-carrier protein][0] <=> (1) ACP[0] + (1) (R)-Hydroxydecanoyl-CoA[0]	NA	NA
rxn12758	rxn12758_c0	flux	rxn12758_c0	-0.212838	0.1322	441.108	-1.60997	0.108119	0.302974	NA	3-Hydroxyacyl ACP:CoA Transacylase	(1) CoA[0] + (1) (R)-3-Hydroxyoctanoyl-[acyl-carrier protein][0] <=> (1) ACP[0] + (1) (R)-Hydroxyoctanoyl-CoA[0]	NA	NA
rxn12771	rxn12771_c0	flux	rxn12771_c0	0.212838	0.1322	441.108	1.60997	0.108119	0.302974	NA	(3R)-3-Hydroxyacyl-CoA:NADP+ oxidoreductase	(1) NADPH[0] + (1) H+[0] + (1) 3-Oxooctanoyl-CoA[0] <=> (1) NADP[0] + (1) (R)-Hydroxyoctanoyl-CoA[0]	polyhydroxybutanoate biosynthesis;ethylmalonyl-CoA pathway;(R)- and (S)-3-hydroxybutanoate biosynthesis (engineered);4-oxopentanoate degradation	|PWY1-3|;|PWY-5741|;|PWY-7216|;|PWY-7948|
rxn12781	rxn12781_c0	flux	rxn12781_c0	0.126258	0.167867	426.396	0.752131	0.452387	0.675988	NA	RXN-8583.c	(1) H2O[0] + (1) NAD[0] + (1) m-Tolualdehyde[0] <=> (1) NADH[0] + (2) H+[0] + (1) m-toluate[0]	m-cresol degradation;mandelate degradation I;2,5-xylenol and 3,5-xylenol degradation	|M-CRESOL-DEGRADATION-PWY|;|PWY-1501|;|PWY-7698|
rxn12782	rxn12782_c0	flux	rxn12782_c0	-0.0994011	0.136669	431.489	-0.727315	0.467427	0.689217	NA	RXN-8582.c	(1) H2O[0] + (1) NAD[0] + (1) p-Tolualdehyde[0] <=> (1) NADH[0] + (2) H+[0] + (1) Toluate[0]	m-cresol degradation;mandelate degradation I;2,5-xylenol and 3,5-xylenol degradation	|M-CRESOL-DEGRADATION-PWY|;|PWY-1501|;|PWY-7698|
rxn12806	rxn12806_c0	flux	rxn12806_c0	0.0844546	0.119608	426.361	0.706096	0.480514	0.700178	NA	Nicotinic acid transport via proton symport (periplasm)	(1) H+[1] + (1) Niacin[1] <=> (1) H+[0] + (1) Niacin[0]	NA	NA
rxn12811	rxn12811_c0	flux	rxn12811_c0	0.334383	0.188372	430.149	1.77512	0.0765854	0.253433	NA	sulfate transport via sodium symport	(1) Sulfate[1] + (2) Na+[1] <=> (1) Sulfate[0] + (2) Na+[0]	NA	NA
rxn12933	rxn12933_c0	flux	rxn12933_c0	-0.292717	0.143065	441.26	-2.04603	0.0413452	0.180132	NA	[Acyl-carrier-protein] acetyltransferase	(1) CoA[0] + (1) Dodecanoyl-ACP[0] <=> (1) Lauroyl-CoA[0] + (1) ACP[0]	NA	NA
rxn12952	rxn12952_c0	flux	rxn12952_c0	-0.567974	0.135649	441.126	-4.18709	3.41276e-05	0.00134494	NA	Dihydroneopterin aldolase	(1) Dihydroneopterin[0] <=> (1) Glycolaldehyde[0] + (1) 2-amino-6-(hydroxymethyl)-7,8-dihydropteridin-4-ol[0]	NA	NA
rxn12955	rxn12955_c0	flux	rxn12955_c0	-0.567974	0.135649	441.126	-4.18709	3.41276e-05	0.00134494	NA	Dihydropteroate synthase	(1) ABEE[0] + (1) 2-amino-6-(hydroxymethyl)-7,8-dihydropteridin-4-ol[0] <=> (1) H2O[0] + (1) Dihydropteroate[0]	NA	NA
rxn13022	rxn13022_c0	flux	rxn13022_c0	0.0440351	0.1103	431.718	0.399231	0.68992	0.825015	NA	3-isopropylmalate dehydrogenase	(1) NAD[0] + (1) 2-Isopropylmalate[0] <=> (1) NADH[0] + (1) CO2[0] + (1) 4MOP[0]	NA	NA
rxn13141	rxn13141_c0	flux	rxn13141_c0	-0.157704	0.139705	440.452	-1.12883	0.259582	0.505748	NA	Glucosamine-6-phosphate deaminase	(1) H2O[0] + (1) D-Glucosamine1-phosphate[0] <=> (1) NH3[0] + (1) D-fructose-6-phosphate[0]	NA	NA
rxn13251	rxn13251_c0	flux	rxn13251_c0	0.146274	0.140057	446.496	1.04439	0.29687	0.538465	NA	Fumarate dependent DHORD	(1) Fumarate[0] + (1) S-Dihydroorotate[0] <=> (1) Succinate[0] + (1) Orotate[0]	UMP biosynthesis II	|PWY-7790|
rxn13392	rxn13392_c0	flux	rxn13392_c0	0.343233	0.138059	438.33	2.48614	0.0132852	0.0892889	NA	putrescine transport in via proton antiport, irreversible	(1) H+[0] + (1) Putrescine[1] <= (1) H+[1] + (1) Putrescine[0]	NA	NA
rxn13395	rxn13395_c0	flux	rxn13395_c0	0.0992116	0.126832	432.28	0.782226	0.43451	0.655166	NA	sirohydrochlorin dehydrogenase	(1) NADP[0] + (1) Precorrin 2[0] <=> (1) NADPH[0] + (2) H+[0] + (1) Sirohydrochlorin[0]	NA	NA
rxn13419	rxn13419_c0	flux	rxn13419_c0	-0.0225948	0.1066	420.445	-0.211959	0.832242	0.910765	NA	3-hydroxy-2-methylbutyryl-CoA-dehydrogenase	(1) NAD[0] + (1) 3-Hydroxy-2-methyl-butyryl-CoA[0] <=> (1) NADH[0] + (2) H+[0] + (1) 2-Methylacetoacetyl-CoA[0]	L-isoleucine degradation I;propanoate fermentation to 2-methylbutanoate;2-methyl-branched fatty acid &beta;-oxidation	|ILEUDEG-PWY|;|PWY-5109|;|PWY-8181|
rxn13450	rxn13450_c0	flux	rxn13450_c0	-0.0225948	0.1066	420.445	-0.211959	0.832242	0.910765	NA	Enoyl-CoA-hydratase-1	(1) H2O[0] + (1) H+[0] + (1) Tiglyl-CoA[0] <=> (1) 3-Hydroxy-2-methyl-butyryl-CoA[0]	fatty acid &beta;-oxidation I (generic);L-isoleucine degradation I;oleate &beta;-oxidation;phenylacetate degradation I (aerobic);benzoyl-CoA degradation I (aerobic);propanoate fermentation to 2-methylbutanoate;fatty acid &beta;-oxidation II (plant peroxisome);fatty acid &beta;-oxidation IV (unsaturated, even number);fatty acid &beta;-oxidation VI (mammalian peroxisome);methyl ketone biosynthesis …	|FAO-PWY|;|ILEUDEG-PWY|;|PWY0-1337|;|PWY0-321|;|PWY-1361|;|PWY-5109|;|PWY-5136|;|PWY-5138|;|PWY66-391|;|PWY-7007|;|PWY-7094|;|PWY-7606|;|PWY-7654|;|PWY-7656|;|PWY-7726|;|PWY-8179|;|PWY-8181|;|PWY-8182|;|VALDEG-PWY|
rxn13519	rxn13519_c0	flux	rxn13519_c0	-0.265357	0.118277	423.902	-2.24353	0.0253786	0.133663	NA	Polyphosphate-glucokinase-reversible	(1) D-Glucose[0] + (1) Triphosphate[0] => (1) PPi[0] + (1) H+[0] + (1) D-glucose-6-phosphate[0]	NA	NA
rxn13691	rxn13691_c0	flux	rxn13691_c0	-0.273133	0.132047	418.078	-2.06844	0.0392128	0.177401	NA	dihydro or otate dehydrogenase	(1) S-Dihydroorotate[0] + (1) methylmenaquinone 7[0] => (1) Orotate[0] + (1) methymenaquinol 7[0]	UMP biosynthesis I	|PWY-5686|
rxn13729	rxn13729_c0	flux	rxn13729_c0	0.273133	0.132047	418.078	2.06844	0.0392128	0.177401	NA	NADH dehydrogenase (methylmenaquinone-7 & 4 protons)	(1) NADH[0] + (5) H+[0] + (1) methylmenaquinone 7[0] <=> (1) NAD[0] + (4) H+[1] + (1) methymenaquinol 7[0]	NADH to cytochrome bd oxidase electron transfer I;NADH to cytochrome bo oxidase electron transfer I;aerobic respiration (NDH-1 to cytochrome c oxidase via plastocyanin);aerobic respiration I (cytochrome c);aerobic respiration III (alternative oxidase pathway);NAD(P)/NADPH interconversion;Fe(II) oxidation	|PWY0-1334|;|PWY0-1335|;|PWY1YI0-3|;|PWY-3781|;|PWY-4302|;|PWY-5083|;|PWY-6692|
rxn13766	rxn13766_c0	flux	rxn13766_c0	0.127724	0.146343	458.235	0.872772	0.383244	0.621071	NA	ATP synthase (three protons for one ATP)	(1) ADP[0] + (1) Phosphate[0] + (3) H+[1] <= (1) H2O[0] + (1) ATP[0] + (2) H+[0]	ATP biosynthesis	|PWY-7980|
rxn13772	rxn13772_c0	flux	rxn13772_c0	-0.352898	0.14546	433.992	-2.42609	0.0156691	0.100672	NA	anhydromevalonate phosphate decarboxylase	(1) trans-anhydromevalonate 5-phosphate[0] + (1) H+[0] => (1) CO2[0] + (1) Isopentenyl phosphate[0]	mevalonate pathway IV (archaea)	|PWY-8125|
rxn13775	rxn13775_c0	flux	rxn13775_c0	-0.0542933	0.198221	455.258	-0.273903	0.784283	0.883851	NA	Formate oxidoreductase	(2) Formate[0] + (2) Oxidizedferredoxin[0] + (1) NAD[0] => (2) CO2[0] + (1) NADH[0] + (1) H+[0] + (2) Reducedferredoxin[0]	NA	NA
rxn13778	rxn13778_c0	flux	rxn13778_c0	-0.0555314	0.150598	459.412	-0.368739	0.712492	0.840964	NA	S-Adenosyl-L-homocysteine transporter	(1) S-Ribosylhomocysteine[0] <=> (1) S-Ribosylhomocysteine[1]	NA	NA
rxn13812	rxn13812_c0	flux	rxn13812_c0	0.445807	0.122333	434.78	3.64421	0.000300624	0.00685896	NA	L-aspartate oxidase	(1) FAD[0] + (1) L-Aspartate[0] + (1) Glycerone-phosphate[0] <=> (2) H2O[0] + (1) Phosphate[0] + (1) FADH2[0] + (1) Quinolinate[0]	NA	NA
rxn13822	rxn13822_c0	flux	rxn13822_c0	0.176183	0.117582	427.397	1.49839	0.13477	0.335763	NA	deoxyadenosine transport	(1) 5'-Deoxyadenosine[0] <=> (1) 5'-Deoxyadenosine[1]	NA	NA
rxn13893	rxn13893_c0	flux	rxn13893_c0	-0.568803	0.128233	425.494	-4.43569	1.17007e-05	0.000845376	NA	protoporphyrinogen oxidase anaerobic	(1) ProtoporphyrinogenIX[0] + (3) Menaquinone 8[0] <=> (3) Menaquinol 8[0] + (1) Protoporphyrin[0]	NA	NA
rxn13895	rxn13895_c0	flux	rxn13895_c0	0.126767	0.105316	419.491	1.20368	0.22939	0.472734	NA	Proline dehydrogenase	(1) H2O[0] + (1) FAD[0] + (1) H+[0] + (1) L-Proline[0] => (1) L-Glutamate5-semialdehyde[0] + (1) FADH2[0]	NA	NA
rxn13902	rxn13902_c0	flux	rxn13902_c0	0.14376	0.178667	455.226	0.804624	0.421457	0.645822	NA	rhamnosyltransferase chain A	(1) CoA[0] + (1) (R)-3-Hydroxydecanoyl-[acyl-carrier protein][0] <=> (1) (S)-Hydroxydecanoyl-CoA[0] + (1) ACP[0]	NA	NA
rxn13905	rxn13905_c0	flux	rxn13905_c0	-0.0223858	0.152898	443.775	-0.14641	0.883664	0.938893	NA	3,4 Dihydroxy-2-butanone-4-phosphate synthase	(1) ribose-5-phosphate[0] <=> (1) Formate[0] + (1) H+[0] + (1) 3-4-dihydroxy-2-butanone4-phosphate[0]	NA	NA
rxn14012	rxn14012_c0	flux	rxn14012_c0	0.0113804	0.205119	446.161	0.0554823	0.955779	0.973749	NA	(E)-nonaprenyl-diphosphate:isopentenyl-diphosphate nonaprenyltranstransferase	(1) Isopentenyldiphosphate[0] + (1) Solanesyl diphosphate[0] => (1) PPi[0] + (1) H+[0] + (1) all trans Decaprenyl diphosphate[0]	NA	NA
rxn15002	rxn15002_c0	flux	rxn15002_c0	0.212136	0.107012	421.345	1.98235	0.0480892	0.191254	NA	R06103	(1) H2O[0] + (1) TRHL[0] => (2) alpha-D-Glucose[0]	trehalose degradation II (cytosolic);trehalose degradation VI (periplasmic)	|PWY0-1182|;|PWY0-1466|
rxn15010	rxn15010_c0	flux	rxn15010_c0	-0.277515	0.142417	439.562	-1.9486	0.0519791	0.203225	NA	maltose glucohydrolase	(1) H2O[0] + (1) alpha-Maltose[0] => (2) alpha-D-Glucose[0]	glycogen degradation I;starch degradation I	|GLYCOCAT-PWY|;|PWY-842|
rxn15011	rxn15011_c0	flux	rxn15011_c0	-0.10627	0.141745	449.177	-0.749723	0.453814	0.675988	NA	maltose glucohydrolase	(1) H2O[0] + (1) beta-Maltose[0] => (2) alpha-D-Glucose[0]	glycogen degradation I;starch degradation I	|GLYCOCAT-PWY|;|PWY-842|
rxn15023	rxn15023_c0	flux	rxn15023_c0	0.0695853	0.136821	457.162	0.508587	0.611287	0.780539	NA	Isocitrate:NADP+ oxidoreductase (decarboxylating)	(1) NADP[0] + (1) D-erythro-Isocitric acid[0] => (1) NADPH[0] + (1) CO2[0] + (1) 2-Oxoglutarate[0]	mixed acid fermentation;TCA cycle IV (2-oxoglutarate decarboxylase);reductive TCA cycle I;partial TCA cycle (obligate autotrophs);L-glutamine biosynthesis III;methylaspartate cycle;TCA cycle V (2-oxoglutarate synthase);TCA cycle VII (acetate-producers);cytosolic NADPH production (yeast);TCA cycle VI (Helicobacter);TCA cycle I (prokaryotic)	|FERMENTATION-PWY|;|P105-PWY|;|P23-PWY|;|PWY-5913|;|PWY-6549|;|PWY-6728|;|PWY-6969|;|PWY-7254|;|PWY-7268|;|REDCITCYC|;|TCA|
rxn15035	rxn15035_c0	flux	rxn15035_c0	-0.167777	0.110069	422.667	-1.5243	0.128182	0.326599	NA	D-glucose aldose-ketose-isomerase	(1) beta-D-Glucose[0] <=> (1) D-Fructose[0]	D-xylose degradation I	|XYLCAT-PWY|
rxn15045	rxn15045_c0	flux	rxn15045_c0	0.249748	0.333556	421.346	0.748744	0.454429	0.675988	NA	isocitrate glyoxylate-lyase (succinate-forming)	(1) D-threo-Isocitric acid[0] <=> (1) Succinate[0] + (1) Glyoxalate[0]	glyoxylate cycle	|GLYOXYLATE-BYPASS|
rxn15049	rxn15049_c0	flux	rxn15049_c0	0.0595987	0.131661	461.914	0.452668	0.651	0.803887	NA	Cytidine-5'-monophosphate phosphoribohydrolase	(1) H2O[0] + (1) CMP[0] <=> (1) Cytosine[0] + (1) alpha-D-Ribose 5-phosphate[0]	arginomycin biosynthesis;blasticidin S biosynthesis	|PWY-7569|;|PWY-7570|
rxn15055	rxn15055_c0	flux	rxn15055_c0	0.237071	0.141483	450.182	1.67561	0.0945094	0.28255	NA	L-ornithine:2-oxoglutarate aminotransferase	(1) 2-Oxoglutarate[0] + (1) Ornithine[0] => (1) H2O[0] + (1) L-Glutamate[0] + (1) H+[0] + (1) 1-Pyrroline-5-carboxylate[0]	L-arginine degradation I (arginase pathway);L-ornithine biosynthesis II;L-arginine degradation VI (arginase 2 pathway);L-citrulline biosynthesis;L-proline biosynthesis III (from L-ornithine);L-N&delta;-acetylornithine biosynthesis;L-arginine degradation XIII (reductive Stickland reaction)	|ARGASEDEG-PWY|;|ARGININE-SYN4-PWY|;|ARG-PRO-PWY|;|CITRULBIO-PWY|;|PWY-3341|;|PWY-6922|;|PWY-8187|
rxn15060	rxn15060_c0	flux	rxn15060_c0	-0.0992126	0.141237	439.128	-0.702457	0.482767	0.701103	NA	D-fructose-6-phosphate D-erythrose-4-phosphate-lyase (adding phosphate; acetyl-phosphate-forming)	(1) Phosphate[0] + (1) beta-D-Fructose 6-phosphate[0] => (1) H2O[0] + (1) Acetylphosphate[0] + (1) D-Erythrose4-phosphate[0]	Bifidobacterium shunt;Bifidobacterium shunt II	|P124-PWY|;BIFIDOSHUNT2
rxn15062	rxn15062_c0	flux	rxn15062_c0	0.134485	0.160841	450.001	0.836135	0.403523	0.634782	NA	UDP-glucose:D-fructose-6-phosphate 2-alpha-D-glucosyltransferase	(1) UDP-glucose[0] + (1) beta-D-Fructose 6-phosphate[0] <=> (1) UDP[0] + (1) 6-Phosphosucrose[0]	sucrose biosynthesis II;sucrose biosynthesis III	|PWY-7238|;|PWY-7347|
rxn15063	rxn15063_c0	flux	rxn15063_c0	-0.387263	0.123322	437.375	-3.14025	0.00180247	0.0223883	NA	CTP:D-fructose-6-phosphate 1-phosphotransferase	(1) CTP[0] + (1) beta-D-Fructose 6-phosphate[0] => (1) H+[0] + (1) CDP[0] + (1) beta-D-Fructose 1,6-bisphosphate[0]	glycolysis III (from glucose);glycolysis I (from glucose 6-phosphate);glycolysis IV;formaldehyde assimilation II (assimilatory RuMP Cycle);glycolysis II (from fructose 6-phosphate);1,3-propanediol biosynthesis (engineered)	|ANAGLYCOLYSIS-PWY|;|GLYCOLYSIS|;|PWY-1042|;|PWY-1861|;|PWY-5484|;|PWY-7385|
rxn15064	rxn15064_c0	flux	rxn15064_c0	0.169862	0.132765	430.119	1.27942	0.201439	0.432212	NA	L-glutamine:D-fructose-6-phosphate isomerase (deaminating)	(1) L-Glutamine[0] + (1) beta-D-Fructose 6-phosphate[0] <=> (1) L-Glutamate[0] + (1) D-Glucosamine phosphate[0]	CMP-legionaminate biosynthesis I;UDP-N-acetyl-D-galactosamine biosynthesis III;UDP-N-acetyl-D-glucosamine biosynthesis II;UDP-N-acetyl-D-glucosamine biosynthesis I	|PWY-6749|;|PWY-8013|;|UDPNACETYLGALSYN-PWY|;|UDPNAGSYN-PWY|
rxn15065	rxn15065_c0	flux	rxn15065_c0	-0.00825112	0.110395	422.261	-0.0747421	0.940455	0.9638	NA	UTP:D-fructose-6-phosphate 1-phosphotransferase	(1) UTP[0] + (1) beta-D-Fructose 6-phosphate[0] => (1) UDP[0] + (1) H+[0] + (1) beta-D-Fructose 1,6-bisphosphate[0]	glycolysis III (from glucose);glycolysis I (from glucose 6-phosphate);glycolysis IV;formaldehyde assimilation II (assimilatory RuMP Cycle);glycolysis II (from fructose 6-phosphate);1,3-propanediol biosynthesis (engineered)	|ANAGLYCOLYSIS-PWY|;|GLYCOLYSIS|;|PWY-1042|;|PWY-1861|;|PWY-5484|;|PWY-7385|
rxn15066	rxn15066_c0	flux	rxn15066_c0	-0.0277722	0.119181	422.357	-0.233025	0.815855	0.902228	NA	ITP:D-fructose-6-phosphate 1-phosphotransferase	(1) ITP[0] + (1) beta-D-Fructose 6-phosphate[0] => (1) H+[0] + (1) IDP[0] + (1) beta-D-Fructose 1,6-bisphosphate[0]	glycolysis III (from glucose);glycolysis I (from glucose 6-phosphate);glycolysis IV;formaldehyde assimilation II (assimilatory RuMP Cycle);glycolysis II (from fructose 6-phosphate);1,3-propanediol biosynthesis (engineered)	|ANAGLYCOLYSIS-PWY|;|GLYCOLYSIS|;|PWY-1042|;|PWY-1861|;|PWY-5484|;|PWY-7385|
rxn15067	rxn15067_c0	flux	rxn15067_c0	-0.0825426	0.119494	431.164	-0.690766	0.490084	0.709354	NA	sucrose glucohydrolase	(1) H2O[0] + (1) Sucrose[0] => (1) D-Fructose[0] + (1) beta-D-Glucose[0]	glycogen degradation I;starch degradation I	|GLYCOCAT-PWY|;|PWY-842|
rxn15068	rxn15068_c0	flux	rxn15068_c0	-0.124174	0.12309	428.667	-1.0088	0.313638	0.558366	NA	sucrose glucohydrolase	(1) H2O[0] + (1) Sucrose[0] => (1) D-Fructose[0] + (1) alpha-D-Glucose[0]	glycogen degradation I;starch degradation I	|GLYCOCAT-PWY|;|PWY-842|
rxn15069	rxn15069_c0	flux	rxn15069_c0	-0.0233327	0.128803	434.881	-0.18115	0.856334	0.923443	NA	sucrose alpha-glucohydrolase	(1) H2O[0] + (1) Sucrose[0] => (1) alpha-D-Glucose[0] + (1) beta-D-Fructose[0]	sucrose degradation III (sucrose invertase);sucrose degradation V (sucrose &alpha;-glucosidase)	|PWY-621|;|PWY66-373|
rxn15074	rxn15074_c0	flux	rxn15074_c0	0.143261	0.124584	435.509	1.14991	0.25081	0.499324	NA	R06113	(1) H2O[0] + (1) Trehalose 6-phosphate[0] => (1) beta-D-Glucose[0] + (1) beta-D-Glucose 6-phosphate[0]	trehalose degradation I (low osmolarity)	|TREDEGLOW-PWY|
rxn15080	rxn15080_c0	flux	rxn15080_c0	-0.238671	0.109718	425.973	-2.17532	0.0301553	0.152893	NA	sn-Glycerol-3-phosphate:D-glucose 6-phosphotransferase	(1) Glycerol-3-phosphate[0] + (1) beta-D-Glucose[0] <=> (1) Glycerol[0] + (1) beta-D-Glucose 6-phosphate[0]	NA	NA
rxn15081	rxn15081_c0	flux	rxn15081_c0	-0.112669	0.122891	434.391	-0.916819	0.359746	0.602123	NA	ATP:D-fructose 6-phosphotransferase	(1) ATP[0] + (1) D-Fructose[0] => (1) ADP[0] + (1) H+[0] + (1) beta-D-Fructose 6-phosphate[0]	heterolactic fermentation;sucrose degradation II (sucrose synthase);D-sorbitol degradation I;sucrose degradation IV (sucrose phosphorylase);sucrose degradation III (sucrose invertase);mannitol cycle;sucrose degradation VII (sucrose 3-dehydrogenase);sucrose degradation I (sucrose phosphotransferase)	|P122-PWY|;|PWY-3801|;|PWY-4101|;|PWY-5384|;|PWY-621|;|PWY-6531|;|SUCROSEUTIL2-PWY|;|SUCUTIL-PWY|
rxn15087	rxn15087_c0	flux	rxn15087_c0	0.0587476	0.112365	423.064	0.522828	0.601368	0.780345	NA	alpha-D-Glucose aldose-ketose-isomerase	(1) alpha-D-Glucose[0] <=> (1) D-Fructose[0]	D-xylose degradation I	|XYLCAT-PWY|
rxn15108	rxn15108_c0	flux	rxn15108_c0	0.0205185	0.113273	430.676	0.181142	0.856341	0.923443	NA	ATP:D-ribose-5-phosphate diphosphotransferase	(1) ATP[0] + (1) alpha-D-Ribose 5-phosphate[0] => (1) AMP[0] + (1) H+[0] + (1) PRPP[0]	PRPP biosynthesis	|PWY0-662|
rxn15113	rxn15113_c0	flux	rxn15113_c0	-0.380487	0.634413	449.172	-0.599747	0.548977	0.74722	NA	uracil hydro-lyase (adding D-ribose 5-phosphate;pseudouridine-5'-phosphate-forming)	(1) Uracil[0] + (1) alpha-D-Ribose 5-phosphate[0] <=> (1) H2O[0] + (1) Pseudouridine 5'-phosphate[0]	pseudouridine degradation	|PWY-6019|
rxn15114	rxn15114_c0	flux	rxn15114_c0	-0.410284	0.137594	433.394	-2.98185	0.00302668	0.0308722	NA	D-ribose-5-phosphate aldose-ketose-isomerase	(1) alpha-D-Ribose 5-phosphate[0] <=> (1) D-Ribulose5-phosphate[0]	Calvin-Benson-Bassham cycle;pentose phosphate pathway (non-oxidative branch) I;Bifidobacterium shunt;formaldehyde assimilation III (dihydroxyacetone cycle);formaldehyde assimilation II (assimilatory RuMP Cycle);Rubisco shunt;pentose phosphate pathway (non-oxidative branch) II;Bifidobacterium shunt II	|CALVIN-PWY|;|NONOXIPENT-PWY|;|P124-PWY|;|P185-PWY|;|PWY-1861|;|PWY-5723|;|PWY-8178|;BIFIDOSHUNT2
rxn15115	rxn15115_c0	flux	rxn15115_c0	0.025797	0.128182	431.696	0.201252	0.840596	0.916726	NA	D-Ribose 1,5-phosphomutase	(1) Ribose 1-phosphate[0] <=> (1) alpha-D-Ribose 5-phosphate[0]	glucose and glucose-1-phosphate degradation;glycogen degradation I;glycogen biosynthesis I (from ADP-D-Glucose);purine ribonucleosides degradation;trehalose degradation V;sucrose degradation II (sucrose synthase);sucrose degradation IV (sucrose phosphorylase);GDP-&alpha;-D-glucose biosynthesis;streptomycin biosynthesis;glycogen degradation II;starch biosynthesis;D-galactose degradation I (Leloir …	|GLUCOSE1PMETAB-PWY|;|GLYCOCAT-PWY|;|GLYCOGENSYNTH-PWY|;|PWY0-1296|;|PWY-2723|;|PWY-3801|;|PWY-5384|;|PWY-5661|;|PWY-5940|;|PWY-5941|;|PWY-622|;|PWY-6317|;|PWY-6731|;|PWY-6737|;|PWY-7180|;|PWY-7238|;|PWY-7343|;|PWY-7900|;|PWY-7902|;|PWY-8139|
rxn15116	rxn15116_c0	flux	rxn15116_c0	-0.334279	0.132951	434.551	-2.5143	0.0122873	0.0845481	NA	beta-D-fructose-1,6-bisphosphate D-glyceraldehyde-3-phosphate-lyase (glycerone-phosphate-forming)	(1) beta-D-Fructose 1,6-bisphosphate[0] <=> (1) Glycerone-phosphate[0] + (1) Glyceraldehyde3-phosphate[0]	glycolysis III (from glucose);Calvin-Benson-Bassham cycle;gluconeogenesis I;glycolysis I (from glucose 6-phosphate);formaldehyde assimilation III (dihydroxyacetone cycle);glycolysis V (Pyrococcus);sedoheptulose bisphosphate bypass;glycolysis IV;formaldehyde assimilation II (assimilatory RuMP Cycle);glycolysis II (from fructose 6-phosphate);sucrose degradation V (sucrose &alpha;-glucosidase);gluco…	|ANAGLYCOLYSIS-PWY|;|CALVIN-PWY|;|GLUCONEO-PWY|;|GLYCOLYSIS|;|P185-PWY|;|P341-PWY|;|PWY0-1517|;|PWY-1042|;|PWY-1861|;|PWY-5484|;|PWY66-373|;|PWY66-399|;|PWY-7385|;|PWY-8178|
rxn15118	rxn15118_c0	flux	rxn15118_c0	0.0931261	0.148431	452.188	0.627404	0.530711	0.742052	NA	Uridine ribohydrolase	(1) H2O[0] + (1) Uridine[0] <=> (1) Uracil[0] + (1) beta-D-Ribofuranose[0]	NAD salvage (plants);pyrimidine ribonucleosides salvage II;pyrimidine ribonucleosides salvage III	|PWY-5381|;|PWY-6556|;|PWY-7195|
rxn15120	rxn15120_c0	flux	rxn15120_c0	0.0513243	0.218369	433.122	0.235034	0.814293	0.901746	NA	ATP:D-galactose 1-phosphotransferase	(1) ATP[0] + (1) beta D-Galactose[0] => (1) ADP[0] + (1) H+[0] + (1) D-Galactose 1-phosphate[0]	D-galactose detoxification;D-galactose degradation I (Leloir pathway);stachyose degradation	|PWY-3821|;|PWY-6317|;|PWY-6527|
rxn15155	rxn15155_c0	flux	rxn15155_c0	-0.64658	0.136936	426.648	-4.72176	3.17686e-06	0.000459056	NA	ATP:N-acetyl-D-glucosamine 6-phosphotransferase	(1) ATP[0] + (1) N-Acetyl-beta-D-glucosamine[0] => (1) ADP[0] + (1) H+[0] + (1) N-Acetyl-D-glucosamine 6-phosphate[0]	chitin derivatives degradation	|PWY-6906|
rxn15161	rxn15161_c0	flux	rxn15161_c0	0.64658	0.136936	426.648	4.72176	3.17686e-06	0.000459056	NA	N-acetyl-D-glucosamine 2-epimerase	(1) N-Acetyl-beta-D-glucosamine[0] <=> (1) N-Acetyl-D-mannosamine[0]	N-acetylneuraminate and N-acetylmannosamine degradation II	|PWY-7581|
rxn15162	rxn15162_c0	flux	rxn15162_c0	-0.0930699	0.148399	452.2	-0.627161	0.53087	0.742052	NA	Adenosine ribohydrolase	(1) H2O[0] + (1) Adenosine[0] <=> (1) Adenine[0] + (1) beta-D-Ribofuranose[0]	adenosine nucleotides degradation I;guanine and guanosine salvage II;adenine and adenosine salvage II;guanosine nucleotides degradation II;guanosine nucleotides degradation I	|PWY-6596|;|PWY-6599|;|PWY-6605|;|PWY-6606|;|PWY-6607|
rxn15166	rxn15166_c0	flux	rxn15166_c0	-0.122059	0.142396	432.509	-0.85718	0.39182	0.626633	NA	L-cystathionine L-homocysteine-lyase (deaminating; pyruvate-forming)	(1) H2O[0] + (1) L-Cystathionine[0] => (1) NH3[0] + (1) Pyruvate[0] + (1) Homocysteine[0]	L-methionine biosynthesis I;glucosinolate biosynthesis from homomethionine;glucosinolate biosynthesis from phenylalanine;glutathione-mediated detoxification I;glucosinolate biosynthesis from tryptophan;glutathione-mediated detoxification II;seleno-amino acid biosynthesis (plants);L-methionine biosynthesis II;glucosinolate biosynthesis from tyrosine;felinine and 3-methyl-3-sulfanylbutan-1-ol biosy…	|HOMOSER-METSYN-PWY|;|PWY-1187|;|PWY-2821|;|PWY-4061|;|PWY-601|;|PWY-6842|;|PWY-6936|;|PWY-702|;|PWY-7901|;|PWY-8001|;|PWY-801|;|PWYQT-4471|;|PWYQT-4472|;|PWYQT-4473|;|PWYQT-4474|;|PWYQT-4475|
rxn15167	rxn15167_c0	flux	rxn15167_c0	-0.152458	0.143524	433.296	-1.06225	0.288716	0.534662	NA	L-serine hydro-lyase (adding homocysteine; L-cystathionine-forming)	(1) L-Serine[0] + (1) Homocysteine[0] <=> (1) H2O[0] + (1) L-Cystathionine[0]	L-cysteine biosynthesis III (from L-homocysteine);hydrogen sulfide biosynthesis II (mammalian);homocysteine and cysteine interconversion	|HOMOCYSDEGR-PWY|;|PWY66-426|;|PWY-801|
rxn15171	rxn15171_c0	flux	rxn15171_c0	0.0290081	0.179386	460.861	0.161707	0.871607	0.930986	NA	citrate hydroxymutase	(1) Citrate[0] <=> (1) D-threo-Isocitric acid[0]	mixed acid fermentation;glyoxylate cycle;TCA cycle IV (2-oxoglutarate decarboxylase);reductive TCA cycle I;reductive TCA cycle II;TCA cycle II (plants and fungi);partial TCA cycle (obligate autotrophs);L-glutamine biosynthesis III;TCA cycle III (animals);methylaspartate cycle;TCA cycle V (2-oxoglutarate synthase);TCA cycle VII (acetate-producers);TCA cycle VI (Helicobacter);TCA cycle I (prokaryot…	|FERMENTATION-PWY|;|GLYOXYLATE-BYPASS|;|P105-PWY|;|P23-PWY|;|PWY-5392|;|PWY-5690|;|PWY-5913|;|PWY-6549|;|PWY66-398|;|PWY-6728|;|PWY-6969|;|PWY-7254|;|REDCITCYC|;|TCA|
rxn15225	rxn15225_c0	flux	rxn15225_c0	0.277515	0.142417	439.562	1.9486	0.0519791	0.203225	NA	Maltose alpha-D-glucosylmutase	(1) alpha-Maltose[0] <=> (1) TRHL[0]	trehalose biosynthesis IV;glycogen biosynthesis III (from &alpha;-maltose 1-phosphate)	|PWY-2622|;|PWY-7900|
rxn15226	rxn15226_c0	flux	rxn15226_c0	0.10627	0.141745	449.177	0.749723	0.453814	0.675988	NA	Maltose alpha-D-glucosylmutase	(1) beta-Maltose[0] <=> (1) TRHL[0]	trehalose biosynthesis IV;glycogen biosynthesis III (from &alpha;-maltose 1-phosphate)	|PWY-2622|;|PWY-7900|
rxn15228	rxn15228_c0	flux	rxn15228_c0	-0.440576	0.147028	436.619	-2.99654	0.00288624	0.0302353	NA	Sedoheptulose-7-phosphate:D-glyceraldehyde-3-phosphate glycolaldehyde transferase	(1) Glyceraldehyde3-phosphate[0] + (1) Sedoheptulose7-phosphate[0] <=> (1) D-Xylulose5-phosphate[0] + (1) alpha-D-Ribose 5-phosphate[0]	Calvin-Benson-Bassham cycle;pentose phosphate pathway (non-oxidative branch) I;Bifidobacterium shunt;formaldehyde assimilation III (dihydroxyacetone cycle);pentose phosphate pathway (partial);formaldehyde assimilation II (assimilatory RuMP Cycle);Rubisco shunt;pentose phosphate pathway (non-oxidative branch) II;Bifidobacterium shunt II	|CALVIN-PWY|;|NONOXIPENT-PWY|;|P124-PWY|;|P185-PWY|;|P21-PWY|;|PWY-1861|;|PWY-5723|;|PWY-8178|;BIFIDOSHUNT2
rxn15230	rxn15230_c0	flux	rxn15230_c0	-0.169471	0.13478	435.438	-1.25739	0.209288	0.442567	NA	Lactose galactohydrolase	(1) H2O[0] + (1) LACT[0] => (1) Galactose[0] + (1) alpha-D-Glucose[0]	lactose degradation III;lactose degradation II;xyloglucan degradation II (exoglucanase);Lacto-N-tetraose degradation;Mucus glycans degradation	|BGALACT-PWY|;|LACTOSEUTIL-PWY|;|PWY-6807|;LNT-DEGRADATION;MUC-GLYCAN_DEG
rxn15249	rxn15249_c0	flux	rxn15249_c0	-0.260258	0.116052	424.917	-2.2426	0.0254375	0.133663	NA	ATP:alpha-D-glucose 6-phosphotransferase	(1) ATP[0] + (1) alpha-D-Glucose[0] => (1) ADP[0] + (1) H+[0] + (1) alpha-D-Glucose 6-phosphate[0]	glycolysis III (from glucose);glucose and glucose-1-phosphate degradation;glycogen degradation I;heterolactic fermentation;Bifidobacterium shunt;trehalose degradation II (cytosolic);trehalose degradation IV;trehalose degradation V;UDP-N-acetyl-D-galactosamine biosynthesis II;GDP-&alpha;-D-glucose biosynthesis;glycogen degradation II;sucrose degradation III (sucrose invertase);sucrose biosynthesis…	|ANAGLYCOLYSIS-PWY|;|GLUCOSE1PMETAB-PWY|;|GLYCOCAT-PWY|;|P122-PWY|;|P124-PWY|;|PWY0-1182|;|PWY-2722|;|PWY-2723|;|PWY-5514|;|PWY-5661|;|PWY-5941|;|PWY-621|;|PWY-7238|;|PWY-7385|;|TREDEGLOW-PWY|;|UDPNACETYLGALSYN-PWY|;BIFIDOSHUNT2
rxn15270	rxn15270_c0	flux	rxn15270_c0	-0.109145	0.124411	426.103	-0.877294	0.380821	0.620555	NA	D-mannose-6-phosphate aldose-ketose-isomerase	(1) D-mannose-6-phosphate[0] <=> (1) beta-D-Fructose 6-phosphate[0]	D-mannose degradation I;mannitol degradation II;mannitol biosynthesis;D-mannose degradation II;GDP-mannose biosynthesis;1,5-anhydrofructose degradation;&beta;-(1,4)-mannan degradation;&beta;-1,4-D-mannosyl-N-acetyl-D-glucosamine degradation	|MANNCAT-PWY|;|PWY-3861|;|PWY-3881|;|PWY3O-1743|;|PWY-5659|;|PWY-6992|;|PWY-7456|;|PWY-7586|
rxn15271	rxn15271_c0	flux	rxn15271_c0	0.284903	0.131994	443.651	2.15846	0.031428	0.155637	NA	beta-D-Fructose 6-phosphate:D-glyceraldehyde-3-phosphate glycolaldehyde transferase	(1) Glyceraldehyde3-phosphate[0] + (1) beta-D-Fructose 6-phosphate[0] <=> (1) D-Xylulose5-phosphate[0] + (1) D-Erythrose4-phosphate[0]	Calvin-Benson-Bassham cycle;pentose phosphate pathway (non-oxidative branch) I;Bifidobacterium shunt;formaldehyde assimilation III (dihydroxyacetone cycle);pentose phosphate pathway (partial);formaldehyde assimilation II (assimilatory RuMP Cycle);Rubisco shunt;pentose phosphate pathway (non-oxidative branch) II;Bifidobacterium shunt II	|CALVIN-PWY|;|NONOXIPENT-PWY|;|P124-PWY|;|P185-PWY|;|P21-PWY|;|PWY-1861|;|PWY-5723|;|PWY-8178|;BIFIDOSHUNT2
rxn15298	rxn15298_c0	flux	rxn15298_c0	-0.21643	0.134504	430.586	-1.60909	0.10833	0.302974	NA	diphosphate:beta-D-fructose-6-phosphate 1-phosphotransferase	(1) PPi[0] + (1) beta-D-Fructose 6-phosphate[0] => (1) Phosphate[0] + (1) H+[0] + (1) beta-D-Fructose 1,6-bisphosphate[0]	glycolysis IV;pentose phosphate pathway (non-oxidative branch) II	|PWY-1042|;|PWY-8178|
rxn15317	rxn15317_c0	flux	rxn15317_c0	0.0977125	0.121731	435.639	0.802694	0.422589	0.645822	NA	(S)-Propane-1,2-diol:NAD+ oxidoreductase	(1) NAD[0] + (1) (S)-Propane-1,2-diol[0] <=> (1) NADH[0] + (1) H+[0] + (1) L-Lactaldehyde[0]	methylglyoxal degradation VI;ethylene glycol degradation;L-lactaldehyde degradation (anaerobic);L-Fucose degradation (non-phosphorylating)	|MGLDLCTANA-PWY|;|PWY0-1280|;|PWY0-1315|;FUCDEGRA-NP
rxn15354	rxn15354_c0	flux	rxn15354_c0	0.213707	0.130696	429.712	1.63514	0.102751	0.295649	NA	D-Mannitol-1-phosphate:NAD+ 5-oxidoreductase	(1) NAD[0] + (1) D-mannitol-1-phosphate[0] <=> (1) NADH[0] + (1) H+[0] + (1) beta-D-Fructose 6-phosphate[0]	mannitol degradation I;L-sorbose degradation;mannitol cycle;D-sorbitol degradation II	|MANNIDEG-PWY|;|P302-PWY|;|PWY-6531|;|SORBDEG-PWY|
rxn15362	rxn15362_c0	flux	rxn15362_c0	0.089162	0.126606	435.932	0.704247	0.481655	0.700663	NA	UDPglucose:D-glucose-6-phosphate 1-alpha-D-glucosyltransferase	(1) UDP-glucose[0] + (1) alpha-D-Glucose 6-phosphate[0] <=> (1) UDP[0] + (1) Trehalose 6-phosphate[0]	trehalose biosynthesis I	|TRESYN-PWY|
rxn15364	rxn15364_c0	flux	rxn15364_c0	-0.227582	0.114225	423.734	-1.99241	0.0469668	0.190061	NA	alpha-D-Glucose 6-phosphate ketol-isomerase	(1) alpha-D-Glucose 6-phosphate[0] <=> (1) beta-D-Fructose 6-phosphate[0]	glycolysis III (from glucose);gluconeogenesis I;glycolysis I (from glucose 6-phosphate);heterolactic fermentation;Bifidobacterium shunt;glycolysis V (Pyrococcus);sucrose degradation II (sucrose synthase);D-sorbitol biosynthesis I;sucrose degradation IV (sucrose phosphorylase);UDP-N-acetyl-D-galactosamine biosynthesis II;GDP-mannose biosynthesis;sucrose degradation III (sucrose invertase);starch b…	|ANAGLYCOLYSIS-PWY|;|GLUCONEO-PWY|;|GLYCOLYSIS|;|P122-PWY|;|P124-PWY|;|P341-PWY|;|PWY-3801|;|PWY-5054|;|PWY-5384|;|PWY-5514|;|PWY-5659|;|PWY-621|;|PWY-622|;|PWY66-399|;|PWY-6992|;|PWY-7238|;|PWY-7347|;|PWY-7385|;|PWY-8013|;|RUMP-PWY|;|UDPNACETYLGALSYN-PWY|;|UDPNAGSYN-PWY|;BIFIDOSHUNT2
rxn15395	rxn15395_c0	flux	rxn15395_c0	0.504131	0.240756	452.017	2.09395	0.0368209	0.169807	NA	O-Succinyl-L-homoserine succinate-lyase (adding cysteine)	(1) L-Cysteine[0] + (1) O-Succinyl-L-homoserine[0] <=> (1) Succinate[0] + (1) H+[0] + (1) L-Cystathionine[0]	L-methionine biosynthesis I;L-methionine biosynthesis II;homocysteine and cysteine interconversion	|HOMOSER-METSYN-PWY|;|PWY-702|;|PWY-801|
rxn15435	rxn15435_c0	flux	rxn15435_c0	-0.0233327	0.128803	434.881	-0.18115	0.856334	0.923443	NA	ATP:D-fructose 6-phosphotransferase	(1) ATP[0] + (1) beta-D-Fructose[0] => (1) ADP[0] + (1) H+[0] + (1) beta-D-Fructose 6-phosphate[0]	heterolactic fermentation;sucrose degradation II (sucrose synthase);D-sorbitol degradation I;sucrose degradation IV (sucrose phosphorylase);sucrose degradation III (sucrose invertase);mannitol cycle;sucrose degradation VII (sucrose 3-dehydrogenase);sucrose degradation I (sucrose phosphotransferase)	|P122-PWY|;|PWY-3801|;|PWY-4101|;|PWY-5384|;|PWY-621|;|PWY-6531|;|SUCROSEUTIL2-PWY|;|SUCUTIL-PWY|
rxn15466	rxn15466_c0	flux	rxn15466_c0	0.250718	0.13861	442.868	1.80881	0.0711585	0.245795	NA	(R)-2,3-Dihydroxy-3-methylbutanoate:NADP+ oxidoreductase (isomerizing)	(1) NADP[0] + (1) (R)-2,3-Dihydroxy-3-methylbutanoate[0] <=> (1) NADPH[0] + (1) H+[0] + (1) (S)-2-Acetolactate[0]	L-isoleucine biosynthesis I (from threonine);L-isoleucine biosynthesis III;pyruvate fermentation to isobutanol (engineered);L-valine biosynthesis	|ILEUSYN-PWY|;|PWY-5103|;|PWY-7111|;|VALSYN-PWY|
rxn15493	rxn15493_c0	flux	rxn15493_c0	-0.218027	0.127246	429.962	-1.71343	0.0873543	0.276409	NA	ATP:D-fructose-6-phosphate 1-phosphotransferase	(1) ATP[0] + (1) beta-D-Fructose 6-phosphate[0] => (1) ADP[0] + (1) H+[0] + (1) beta-D-Fructose 1,6-bisphosphate[0]	glycolysis III (from glucose);glycolysis I (from glucose 6-phosphate);glycolysis IV;formaldehyde assimilation II (assimilatory RuMP Cycle);glycolysis II (from fructose 6-phosphate);1,3-propanediol biosynthesis (engineered)	|ANAGLYCOLYSIS-PWY|;|GLYCOLYSIS|;|PWY-1042|;|PWY-1861|;|PWY-5484|;|PWY-7385|
rxn15539	rxn15539_c0	flux	rxn15539_c0	-0.154069	0.0996727	414.85	-1.54575	0.122927	0.318142	NA	methylmalonyl-CoA carboxy-lyase	(1) H+[0] + (1) L-methylmalonyl-CoA[0] => (1) CO2[0] + (1) Propionyl-CoA[0]	conversion of succinate to propanoate;tetracenomycin C biosynthesis;(S)-lactate fermentation to propanoate, acetate and hydrogen;(S)-lactate fermentation to propanoate	|PWY0-43|;|PWY-7485|;|PWY-8086|;PWY-8086-GS
rxn15550	rxn15550_c0	flux	rxn15550_c0	0.0420148	0.101429	415.611	0.41423	0.67892	0.81981	NA	trehalose 6-phosphate:phosphate b-D-glucosyltransferase	(1) Phosphate[0] + (1) Trehalose 6-phosphate[0] => (1) beta-D-Glucose 1-phosphate[0] + (1) alpha-D-Glucose 6-phosphate[0]	trehalose degradation III	|PWY-2721|
rxn15551	rxn15551_c0	flux	rxn15551_c0	0.0928542	0.105079	418.1	0.88366	0.377388	0.620086	NA	trehalose 6-phosphate:phosphate beta-D-glucosyltransferase	(1) Phosphate[0] + (1) Trehalose 6-phosphate[0] => (1) beta-D-Glucose 1-phosphate[0] + (1) beta-D-Glucose 6-phosphate[0]	trehalose degradation III	|PWY-2721|
rxn15560	rxn15560_c0	flux	rxn15560_c0	-0.182477	0.112489	424.007	-1.62218	0.105508	0.299517	NA	maltose:phosphate 1-beta-D-glucosyltransferase	(1) Phosphate[0] + (1) Maltose[0] => (1) beta-D-Glucose 1-phosphate[0] + (1) alpha-D-Glucose[0]	maltose degradation	|MALTOSECAT-PWY|
rxn15570	rxn15570_c0	flux	rxn15570_c0	0.057717	0.181751	461.996	0.317562	0.750961	0.860148	NA	UDP-galactose:D-glucose 4-beta-D-galactotransferase	(1) UDP-galactose[0] + (1) beta-D-Glucose[0] <=> (1) UDP[0] + (1) LACT[0]	NA	NA
rxn15571	rxn15571_c0	flux	rxn15571_c0	-0.144689	0.176084	461.57	-0.821704	0.41167	0.641938	NA	UDP-galactose:D-glucose 4-beta-D-galactotransferase	(1) UDP-galactose[0] + (1) alpha-D-Glucose[0] <=> (1) UDP[0] + (1) LACT[0]	NA	NA
rxn15582	rxn15582_c0	flux	rxn15582_c0	0.157396	0.190478	428.82	0.826323	0.40908	0.640203	NA	R06098	(1) H2O[0] + (1) LACT[0] => (1) beta D-Galactose[0] + (1) alpha-D-Glucose[0]	lactose degradation III;Lacto-N-tetraose degradation	|BGALACT-PWY|;LNT-DEGRADATION
rxn15588	rxn15588_c0	flux	rxn15588_c0	-0.177448	0.173698	430.109	-1.02159	0.307551	0.550924	NA	lactase	(1) H2O[0] + (1) LACT[0] => (1) beta-D-Glucose[0] + (1) beta D-Galactose[0]	lactose degradation III;Lacto-N-tetraose degradation	|BGALACT-PWY|;LNT-DEGRADATION
rxn15874	rxn15874_c0	flux	rxn15874_c0	-0.41759	0.137559	445.228	-3.03571	0.00254043	0.027192	NA	dTDP-6-deoxy-L-mannose:NADP+ 4-oxidoreductase (3,5-epimerizing)	(1) NADP[0] + (1) dTDP-rhamnose[0] <=> (1) NADPH[0] + (1) H+[0] + (1) dTDP-4-oxo-6-deoxy-D-glucose[0]	NA	NA
rxn15947	rxn15947_c0	flux	rxn15947_c0	-0.231263	0.130253	436.868	-1.77549	0.0765137	0.253433	NA	carboxyspermidine:NADP+ oxidoreductase	(1) NADPH[0] + (1) H+[0] + (1) Putrescine[0] + (1) L-Aspartate4-semialdehyde[0] <=> (1) H2O[0] + (1) NADP[0] + (1) Carboxyspermidine[0]	NA	NA
rxn15949	rxn15949_c0	flux	rxn15949_c0	-0.231263	0.130253	436.868	-1.77549	0.0765137	0.253433	NA	carboxyspermidine carboxy-lyase (spermidine-forming)	(1) H+[0] + (1) Carboxyspermidine[0] => (1) CO2[0] + (1) Spermidine[0]	NA	NA
rxn16110	rxn16110_c0	flux	rxn16110_c0	0.0113804	0.205119	446.161	0.0554823	0.955779	0.973749	NA	geranyl-diphosphate:isopentenyl-diphosphate transtransferase (adding 7 isopentenyl units)	(7) Isopentenyldiphosphate[0] + (1) Geranyldiphosphate[0] => (7) PPi[0] + (7) H+[0] + (1) Solanesyl diphosphate[0]	nonaprenyl diphosphate biosynthesis I	|PWY-5805|
rxn16140	rxn16140_c0	flux	rxn16140_c0	0.0856822	0.133793	455.174	0.640408	0.52223	0.735022	NA	succinate-semialdehyde:NADP+ oxidoreductase (CoA-acylating)	(1) NADPH[0] + (1) H+[0] + (1) Succinyl-CoA[0] <=> (1) NADP[0] + (1) CoA[0] + (1) 4-Oxobutanoate[0]	succinate fermentation to butanoate;3-hydroxypropanoate/4-hydroxybutanate cycle;crotonyl-CoA/ethylmalonyl-CoA/hydroxybutyryl-CoA cycle (engineered)	|PWY-5677|;|PWY-5789|;|PWY-7854|
rxn16350	rxn16350_c0	flux	rxn16350_c0	-0.326073	0.15124	461.801	-2.156	0.0315996	0.155637	NA	electron bifurcating hydrogenase (NAD, ferredoxin)	(1) NAD[0] + (2) Oxidizedferredoxin[0] + (2) H2[0] <= (1) NADH[0] + (3) H+[0] + (2) Reducedferredoxin[0]	hydrogen production I	|PWY-6744|
rxn19827	rxn19827_c0	flux	rxn19827_c0	0.073153	0.170747	447.072	0.42843	0.668544	0.814609	NA	L-glutamate:NAD+ oxidoreductase (deaminating)	(1) H2O[0] + (1) NAD[0] + (1) L-Glutamate[0] <=> (1) NADH[0] + (1) NH3[0] + (1) 2-Oxoglutarate[0] + (1) H+[0]	L-alanine degradation II (to D-lactate);L-glutamate degradation I;L-glutamate degradation V (via hydroxyglutarate);4-aminobutanoate degradation V;methylaspartate cycle;ethene biosynthesis IV (engineered);L-glutamate degradation XI (reductive Stickland reaction)	|ALACAT2-PWY|;|GLUTAMATE-DEG1-PWY|;|P162-PWY|;|PWY-5022|;|PWY-6728|;|PWY-7126|;|PWY-8190|
rxn19872	rxn19872_c0	flux	rxn19872_c0	-6.11806	10.3063	436.607	-0.593626	0.55307	0.748475	NA	dimethylallyltranstransferase	(1) Isopentenyldiphosphate[0] + (1) DMAPP[0] <=> (1) PPi[0] + (1) H+[0] + (1) Geranyldiphosphate[0]	geranyl diphosphate biosynthesis;trans, trans-farnesyl diphosphate biosynthesis;mono-trans, poly-cis decaprenyl phosphate biosynthesis;all-trans-farnesol biosynthesis;bisabolene biosynthesis (engineered);(3S)-linalool biosynthesis;linalool biosynthesis I;ipsdienol biosynthesis;viridicatumtoxin biosynthesis;(3R)-linalool biosynthesis;stellatic acid biosynthesis	|PWY-5122|;|PWY-5123|;|PWY-6383|;|PWY-6859|;|PWY-7102|;|PWY-7141|;|PWY-7182|;|PWY-7410|;|PWY-7659|;|PWY-7709|;|PWY-7736|
rxn20643	rxn20643_c0	flux	rxn20643_c0	0.361663	0.168237	460.641	2.14972	0.0320973	0.156339	NA	thiC (gene name)	(1) S-Adenosyl-L-methionine[0] + (1) AIR[0] => (1) Formate[0] + (1) L-Methionine[0] + (2) H+[0] + (1) CO[0] + (1) 4-Amino-5-phosphomethyl-2-methylpyrimidine[0] + (1) 5'-Deoxyadenosine[0]	4-amino-2-methyl-5-diphosphomethylpyrimidine biosynthesis I	|PWY-6890|
rxn25164	rxn25164_c0	flux	rxn25164_c0	-0.0782328	0.138401	444.756	-0.56526	0.572182	0.76203	NA	RXN-8807.c	(1) Acetyl-CoA[0] + (1) Succinate[0] <=> (1) Acetate[0] + (1) Succinyl-CoA[0]	acetate formation from acetyl-CoA (succinate);succinate fermentation to butanoate;TCA cycle VII (acetate-producers)	|PWY-5536|;|PWY-5677|;|PWY-7254|
rxn26477	rxn26477_c0	flux	rxn26477_c0	-0.0361961	0.145641	448.681	-0.24853	0.803838	0.892353	NA	(E)-4-hydroxy-3-methylbut-2-enyl-diphosphate synthase	(1) H2O[0] + (1) 1-Hydroxy-2-methyl-2-butenyl 4-diphosphate[0] + (2) Oxidized-ferredoxins[0] <= (2) H+[0] + (1) 2-C-methyl-D-erythritol2-4-cyclodiphosphate[0] + (2) Reduced-ferredoxins[0]	methylerythritol phosphate pathway I;methylerythritol phosphate pathway II	|NONMEVIPP-PWY|;|PWY-7560|
rxn27378	rxn27378_c0	flux	rxn27378_c0	-0.230219	0.118274	454.289	-1.94649	0.052212	0.203225	NA	TRANS-RXN0-277.cp	(1) NADH[0] + (1) NADP[0] + (1) H+[1] => (1) NAD[0] + (1) NADPH[0] + (1) H+[0]	NAD phosphorylation and transhydrogenation;NAD phosphorylation and dephosphorylation	|NADPHOS-DEPHOS-PWY-1|;|NADPHOS-DEPHOS-PWY|
rxn29921	rxn29921_c0	flux	rxn29921_c0	0.134543	0.105039	418.269	1.28089	0.200941	0.432212	NA	Trehalase	(1) H2O[0] + (1) TRHL[0] => (2) beta-D-Glucose[0]	trehalose degradation II (cytosolic);trehalose degradation VI (periplasmic)	|PWY0-1182|;|PWY0-1466|
rxn31312	rxn31312_c0	flux	rxn31312_c0	-0.249044	0.134598	440.638	-1.85028	0.0649425	0.232666	NA	2-oxoglutarate synthase	(1) CO2[0] + (1) H+[0] + (1) Succinyl-CoA[0] + (2) Reducedferredoxin[0] <=> (1) CoA[0] + (1) 2-Oxoglutarate[0] + (2) Oxidizedferredoxin[0]	reductive TCA cycle I;incomplete reductive TCA cycle;reductive TCA cycle II;TCA cycle V (2-oxoglutarate synthase);TCA cycle VII (acetate-producers);TCA cycle VI (Helicobacter)	|P23-PWY|;|P42-PWY|;|PWY-5392|;|PWY-6969|;|PWY-7254|;|REDCITCYC|
rxn33589	rxn33589_c0	flux	rxn33589_c0	0.142094	0.124793	447.344	1.13863	0.255467	0.500827	NA	Fructose-bisphosphatase	(1) H2O[0] + (1) beta-D-Fructose 1,6-bisphosphate[0] => (1) Phosphate[0] + (1) D-fructose-6-phosphate[0]	Calvin-Benson-Bassham cycle;gluconeogenesis I;glycolysis I (from glucose 6-phosphate);formaldehyde assimilation III (dihydroxyacetone cycle);glycolysis II (from fructose 6-phosphate);gluconeogenesis III	|CALVIN-PWY|;|GLUCONEO-PWY|;|GLYCOLYSIS|;|P185-PWY|;|PWY-5484|;|PWY66-399|
rxn33674	rxn33674_c0	flux	rxn33674_c0	0.330312	0.144279	439.821	2.28939	0.0225294	0.125499	NA	Di-trans-poly-cis-decaprenylcistransferase	(1) Isopentenyldiphosphate[0] + (1) all trans Decaprenyl diphosphate[0] => (1) PPi[0] + (1) H+[0] + (1) Bactoprenyl diphosphate[0]	di-trans,poly-cis-undecaprenyl phosphate biosynthesis	|PWY-5785|
rxn34300	rxn34300_c0	flux	rxn34300_c0	0.139479	0.129104	454.144	1.08036	0.280555	0.526229	NA	glycolate dehydrogenase	(1) NAD[0] + (1) Glycolate[0] => (1) NADH[0] + (1) Glyoxalate[0] + (1) H+[0]	glycolate and glyoxylate degradation I;glycolate and glyoxylate degradation II;glycolate and glyoxylate degradation III	|GLYCOLATEMET-PWY|;|GLYOXDEG-PWY|;|PWY-6649|
rxn36810	rxn36810_c0	flux	rxn36810_c0	0.0784136	0.139775	439.709	0.560999	0.575084	0.764721	NA	quinone reductase	(1) NADH[0] + (1) H+[0] + (1) Menaquinone6[0] => (1) NAD[0] + (1) Menaquinol6[0]	aerobic respiration in cyanobacteria (NDH-2 to cytochrome c oxidase via plastocyanin);vitamin K-epoxide cycle;NADH:menaquinone6 oxidoreductase	|PWY1YI0-6|;|PWY-7999|;MQL6-NADH-OXIDO
rxn38279	rxn38279_c0	flux	rxn38279_c0	0.00388846	0.129667	430.329	0.0299881	0.97609	0.985382	NA	Nicotinamidase	(1) H2O[0] + (1) Nicotinamide[0] => (1) NH3[0] + (1) Niacin[0]	L-arginine degradation X (arginine monooxygenase pathway);indole-3-acetate biosynthesis III (bacteria);indole-3-acetate biosynthesis IV (bacteria);indole-3-acetate biosynthesis II;acrylonitrile degradation I	|ARGDEG-V-PWY|;|PWY-3161|;|PWY-5025|;|PWY-581|;|PWY-7308|
rxn39251	rxn39251_c0	flux	rxn39251_c0	-0.493799	0.142619	453.925	-3.46236	0.000586183	0.0112034	NA	S-methyl-5-thioribose-1-phosphate isomerase	(1) 5-Deoxyribose-1-phosphate[0] <=> (1) 5-deoxy-D-ribulose-1-phosphate[0]	S-methyl-5-thio-&alpha;-D-ribose 1-phosphate degradation I;S-methyl-5-thio-&alpha;-D-ribose 1-phosphate degradation II;5'-deoxyadenosine degradation I;5'-deoxyadenosine degradation II;S-methyl-5-thio-&alpha;-D-ribose 1-phosphate degradation III	|PWY-4361|;|PWY-7174|;|PWY-8130|;|PWY-8131|;|PWY-8132|
rxn90001	rxn90001_c0	flux	rxn90001_c0	-0.438046	0.12874	431.587	-3.40256	0.000729859	0.0130269	NA	Butyryl-CoA dehydrogenase (Etf complex)	(2) NADH[0] + (2) Oxidizedferredoxin[0] + (1) Crotonyl-CoA[0] => (2) NAD[0] + (2) Reducedferredoxin[0] + (1) Butyryl-CoA[0]	pyruvate fermentation to butanoate;L-glutamate degradation V (via hydroxyglutarate);L-lysine fermentation to acetate and butanoate;gallate degradation III (anaerobic);4-aminobutanoate degradation V;succinate fermentation to butanoate;pyruvate fermentation to butanol I;L-glutamate degradation XI (reductive Stickland reaction)	|CENTFERM-PWY|;|P162-PWY|;|P163-PWY|;|P3-PWY|;|PWY-5022|;|PWY-5677|;|PWY-6583|;|PWY-8190|
rxn90013	rxn90013_c0	flux	rxn90013_c0	-0.072248	0.122376	437.853	-0.590376	0.555243	0.748475	NA	Anaerobic Adenosine desoxribonucleotide-triphosphate reductase	(1) Formate[0] + (1) H+[0] + (1) ATP[0] => (1) dATP[0] + (1) H2O[0] + (1) CO2[0]	pyrimidine deoxyribonucleotides de novo biosynthesis II;adenosine deoxyribonucleotides de novo biosynthesis II;guanosine deoxyribonucleotides de novo biosynthesis II	|PWY-7187|;|PWY-7220|;|PWY-7222|
rxn90014	rxn90014_c0	flux	rxn90014_c0	0.0298269	0.113644	425.339	0.262459	0.793095	0.8861	NA	Anaerobic Cytosine desoxribonucleotide-triphosphate reductase	(1) Formate[0] + (1) H+[0] + (1) CTP[0] => (1) dCTP[0] + (1) H2O[0] + (1) CO2[0]	pyrimidine deoxyribonucleotides de novo biosynthesis II;adenosine deoxyribonucleotides de novo biosynthesis II;guanosine deoxyribonucleotides de novo biosynthesis II	|PWY-7187|;|PWY-7220|;|PWY-7222|
rxn90015	rxn90015_c0	flux	rxn90015_c0	-0.216764	0.127273	440.307	-1.70314	0.089248	0.279085	NA	Anaerobic Guanine desoxribonucleotide-triphosphate reductase	(1) Formate[0] + (1) H+[0] + (1) GTP[0] => (1) dGTP[0] + (1) H2O[0] + (1) CO2[0]	pyrimidine deoxyribonucleotides de novo biosynthesis II;adenosine deoxyribonucleotides de novo biosynthesis II;guanosine deoxyribonucleotides de novo biosynthesis II	|PWY-7187|;|PWY-7220|;|PWY-7222|
rxn90016	rxn90016_c0	flux	rxn90016_c0	0.245246	0.119641	427.632	2.04985	0.0409889	0.179482	NA	Anaerobic Uridine desoxribonucleotide-triphosphate reductase	(1) Formate[0] + (1) H+[0] + (1) UTP[0] => (1) dUTP[0] + (1) H2O[0] + (1) CO2[0]	pyrimidine deoxyribonucleotides de novo biosynthesis II;adenosine deoxyribonucleotides de novo biosynthesis II;guanosine deoxyribonucleotides de novo biosynthesis II	|PWY-7187|;|PWY-7220|;|PWY-7222|
rxn90018	rxn90018_c0	flux	rxn90018_c0	-0.022316	0.151696	450.022	-0.14711	0.883111	0.938893	NA	Coupled NADP reduction via ferredoxin and NADH (Nfn)	(2) Reducedferredoxin[0] + (2) NADP[0] + (1) NADH[0] + (1) H+[0] => (2) Oxidizedferredoxin[0] + (2) NADPH[0] + (1) NAD[0]	Coupled NADP reduction via ferredoxin and NADH	NADP-RED-FD-NADH
rxn90029	rxn90029_c0	flux	rxn90029_c0	-0.145556	0.125588	437.956	-1.15899	0.24709	0.495896	NA	acryloyl-CoA reductase	(1) NADH[0] + (1) Acrylyl-CoA[0] => (1) NAD[0] + (1) Propionyl-CoA[0]	pyruvate fermentation to propanoate II (acrylate pathway);L-alanine degradation VI (reductive Stickland reaction)	|PWY-5494|;|PWY-8188|
rxn90033	rxn90033_c0	flux	rxn90033_c0	0.143142	0.124556	430.368	1.14921	0.251106	0.499324	NA	beta-amylase (exo, acting on 4 maltose residues at non-reducing end)	(1) starch (n=27, 3xalpha1-6, 23xalpha1-4)[1] + (4) H2O[1] => (1) starch (n=19, 3xalpha1-6, 15xalpha1-4)[1] + (4) Maltose[1]	starch degradation II;starch degradation I;Extracellular starch(27n) degradation	|PWY-6724|;|PWY-842|;EXC-STARCH-N27
rxn90035	rxn90035_c0	flux	rxn90035_c0	-0.458339	0.11199	422.926	-4.09267	5.10855e-05	0.00177164	NA	alpha or beta glcosidase (acting on maltooctaose)	(1) Maltooctaose[1] + (3) H2O[1] => (4) Maltose[1]	starch degradation II;starch degradation I;Extracellular starch(27n) degradation	|PWY-6724|;|PWY-842|;EXC-STARCH-N27
rxn90037	rxn90037_c0	flux	rxn90037_c0	0.151612	0.148235	444.595	1.02279	0.306966	0.550924	NA	alpha or beta glcosidase (acting on maltoundecaose)	(1) Maltoundecaose[1] + (5) H2O[1] => (5) Maltose[1] + (1) D-Glucose[1]	starch degradation II;starch degradation I;Extracellular starch(27n) degradation	|PWY-6724|;|PWY-842|;EXC-STARCH-N27
rxn90038	rxn90038_c0	flux	rxn90038_c0	0.384416	0.126088	431.28	3.04879	0.00243911	0.0264339	NA	gamma-amylase (exo, acting on n=27 starch)	(1) starch (n=27, 3xalpha1-6, 23xalpha1-4)[1] + (26) H2O[1] => (27) D-Glucose[1]	glycogen degradation II;Extracellular starch(27n) degradation	|PWY-5941|;EXC-STARCH-N27
rxn90043	rxn90043_c0	flux	rxn90043_c0	-0.466207	0.1177	427.561	-3.96099	8.74262e-05	0.00280735	NA	Pullulanase (exo, acting on n27-Starch with 3 alpha1-4 bonds)	(1) starch (n=27, 3xalpha1-6, 23xalpha1-4)[1] + (3) H2O[1] => (1) Maltooctaose[1] + (1) Maltotridecaose[1] + (2) Amylotriose[1]	Extracellular starch(27n) degradation	EXC-STARCH-N27
rxn90055	rxn90055_c0	flux	rxn90055_c0	-0.568417	0.141025	431.615	-4.0306	6.57612e-05	0.00219288	NA	Na+ F1FO ATP synthase	(1) ADP[0] + (1) Phosphate[0] + (1) H+[0] + (4) Na+[1] => (1) H2O[0] + (1) ATP[0] + (4) Na+[0]	Na(+)-translocating ATPase	NA-F0F1ATPSYN
rxn90057	rxn90057_c0	flux	rxn90057_c0	0.324055	0.134242	439.078	2.41397	0.0161881	0.100672	NA	ferredoxin hydrogenase (chemiosmosis)	(4) H+[0] + (2) Reducedferredoxin[0] <=> (2) Oxidizedferredoxin[0] + (1) H2[0] + (2) H+[1]	hydrogen production III;hydrogen production VI;hydrogen production VIII	|PWY-6759|;|PWY-6780|;|PWY-6785|
rxn90075	rxn90075_c0	flux	rxn90075_c0	-0.124845	0.15579	457.475	-0.801366	0.423336	0.645822	NA	3-alpha hydroxysteroid dehydrogenase, NAD+ dependent	(1) NAD[0] + (1) Cholate[1] <=> (1) NADH[0] + (1) H+[0] + (1) 3-dehydrocholate[1]	bile acids epimerization;bile acid 7&alpha;-dehydroxylation;iso-bile acids biosynthesis I;bile acid 7&beta;-dehydroxylation;Bile acid 7alpha-dehydroxylation	|PWY-6518|;|PWY-7754|;|PWY-7755|;|PWY-8134|;BAI-PWY
rxn90076	rxn90076_c0	flux	rxn90076_c0	-0.0050576	0.142311	440.813	-0.0355391	0.971666	0.983004	NA	3-beta hydroxysteroid dehydrogenase, NAD+ dependent	(1) NADH[0] + (1) H+[0] + (1) 3-dehydrocholate[1] <=> (1) NAD[0] + (1) isocholate[1]	bile acids epimerization;iso-bile acids biosynthesis I	|PWY-6518|;|PWY-7755|
rxn90084	rxn90084_c0	flux	rxn90084_c0	-0.0472629	0.112403	425.78	-0.420476	0.67435	0.815427	NA	S-methyl-5-thioribose kinase	(1) 5'-deoxyribose[0] + (1) ATP[0] => (1) ADP[0] + (1) 5-Deoxyribose-1-phosphate[0] + (1) H+[0]	S-methyl-5'-thioadenosine degradation I;5'-deoxyadenosine degradation II	|PWY-6754|;|PWY-8131|

## Sheet: DatS2_Statistics_MicrobiomeGSFl
# Supplementary Data 2: List of statistical parameters from linear mixed effect models associating reaction flux predicted by MicrobiomeGS2 with disease activity score. n = 565, multiple testing adjustments via Benjamini-Hochberg-correction.
rxn	cpd	Coef	Estimate	Std. Error	df	t value	Pr(>|t|)	padj	name	name_rxn	definition	name_pwy	pathway
rxn00003	NA	flux	-0.0965976	0.121387	443.994	-0.795784	0.426583	0.733158	NA	pyruvate:pyruvate acetaldehydetransferase (decarboxylating)	(1) CO2[0] + (1) ALCTT[0] <= (2) Pyruvate[0] + (1) H+[0]	L-isoleucine biosynthesis I (from threonine);L-isoleucine biosynthesis II;L-isoleucine biosynthesis III;L-isoleucine biosynthesis IV;pyruvate fermentation to (R)-acetoin I;pyruvate fermentation to (R)-acetoin II;pyruvate fermentation to (S)-acetoin;pyruvate fermentation to isobutanol (engineered);L-valine biosynthesis	|ILEUSYN-PWY|;|PWY-5101|;|PWY-5103|;|PWY-5104|;|PWY-5938|;|PWY-5939|;|PWY-6389|;|PWY-7111|;|VALSYN-PWY|
rxn00022	NA	flux	-0.247794	0.124733	430.406	-1.98659	0.0476016	0.264763	NA	maltose glucohydrolase	(1) H2O[0] + (1) Maltose[0] => (2) D-Glucose[0]	glycogen degradation I;starch degradation I	|GLYCOCAT-PWY|;|PWY-842|
rxn00070	NA	flux	0.315275	0.104807	430.54	3.00816	0.00278251	0.0421434	NA	glutathione:NAD+ oxidoreductase	(1) NAD[0] + (2) GSH[0] <=> (1) NADH[0] + (1) H+[0] + (1) Oxidized glutathione[0]	glutathione-peroxide redox reactions	|PWY-4081|
rxn00077	NA	flux	0.00138074	0.132914	441.55	0.0103882	0.991716	0.994284	NA	ATP:NAD+ 2'-phosphotransferase	(1) ATP[0] + (1) NAD[0] => (1) NADP[0] + (1) ADP[0] + (1) H+[0]	NAD phosphorylation and transhydrogenation;NAD(P)/NADPH interconversion;cytosolic NADPH production (yeast);mitochondrial NADPH production (yeast);NADP biosynthesis;NAD phosphorylation and dephosphorylation	|NADPHOS-DEPHOS-PWY-1|;|PWY-5083|;|PWY-7268|;|PWY-7269|;|PWY-8148|;|NADPHOS-DEPHOS-PWY|
rxn00085	NA	flux	0.238235	0.11321	424.416	2.10437	0.0359333	0.231182	NA	L-Glutamate:NADP+ oxidoreductase (transaminating)	(1) NADP[0] + (2) L-Glutamate[0] <=> (1) NADPH[0] + (1) 2-Oxoglutarate[0] + (1) L-Glutamine[0] + (1) H+[0]	L-glutamine degradation II	|GLUTAMINEFUM-PWY|
rxn00086	NA	flux	0.310759	0.104819	430.546	2.96471	0.00319801	0.047448	NA	glutathione:NADP+ oxidoreductase	(1) NADP[0] + (2) GSH[0] <=> (1) NADPH[0] + (1) H+[0] + (1) Oxidized glutathione[0]	glutathione-peroxide redox reactions	|PWY-4081|
rxn00088	NA	flux	-0.142776	0.127696	437.683	-1.1181	0.26414	0.587246	NA	NADP+ 2'-phosphohydrolase	(1) H2O[0] + (1) NADP[0] <=> (1) NAD[0] + (1) Phosphate[0]	phosphate acquisition	|PWY-6348|
rxn00102	NA	flux	-0.395899	0.142525	462.999	-2.77776	0.00569579	0.0726464	NA	carbonate hydro-lyase (carbon-dioxide-forming)	(1) H+[0] + (1) H2CO3[0] <=> (1) H2O[0] + (1) CO2[0]	cyanate degradation;C4 photosynthetic carbon assimilation cycle, NADP-ME type;3-hydroxypropanoate cycle;glyoxylate assimilation;3-hydroxypropanoate/4-hydroxybutanate cycle;C4 photosynthetic carbon assimilation cycle, NAD-ME type;C4 photosynthetic carbon assimilation cycle, PEPCK type;CO2 fixation into oxaloacetate (anaplerotic)	|CYANCAT-PWY|;|PWY-241|;|PWY-5743|;|PWY-5744|;|PWY-5789|;|PWY-7115|;|PWY-7117|;|PWYQT-4429|
rxn00103	NA	flux	-0.0786792	0.119708	435.379	-0.657261	0.511361	0.787605	NA	formate:NADP+ oxidoreductase	(1) NADP[0] + (1) Formate[0] => (1) NADPH[0] + (1) CO2[0]	reductive acetyl coenzyme A pathway I (homoacetogenic bacteria);carbon tetrachloride degradation II	|CODH-PWY|;|PWY-5372|
rxn00104	NA	flux	-0.00963353	0.117969	438.742	-0.0816618	0.934953	0.973885	NA	polyphosphate kinase	(1) ATP[0] + (1) PPi[0] + (1) H+[0] <=> (1) ADP[0] + (1) Triphosphate[0]	polyphosphate metabolism	|PWY-8138|
rxn00106	NA	flux	0.3722	0.157182	456.802	2.36796	0.018302	0.1573	NA	Triphosphate phosphohydrolase	(1) H2O[0] + (1) Triphosphate[0] <=> (1) Phosphate[0] + (1) PPi[0] + (2) H+[0]	(aminomethyl)phosphonate degradation;glyphosate degradation III	|PWY-7805|;|PWY-7807|
rxn00113	NA	flux	0.0937278	0.128528	430.567	0.72924	0.466252	0.75695	NA	Carbon-dioxide:ammonia ligase (ADP-forming,carbamate-phosphorylating)	(1) H2O[0] + (2) ATP[0] + (1) CO2[0] + (1) NH3[0] => (2) ADP[0] + (1) Phosphate[0] + (3) H+[0] + (1) Carbamoylphosphate[0]	urea cycle;guadinomine B biosynthesis;UMP biosynthesis II	|PWY-4984|;|PWY-7693|;|PWY-7790|
rxn00114	NA	flux	0.0433409	0.126484	435.644	0.34266	0.73202	0.885488	NA	ATP:carbamate phosphotransferase	(1) ATP[0] + (1) CO2[0] + (1) NH3[0] <= (1) ADP[0] + (2) H+[0] + (1) Carbamoylphosphate[0]	NA	NA
rxn00117	NA	flux	-0.137235	0.118264	434.637	-1.16041	0.24652	0.572935	NA	ATP:UDP phosphotransferase	(1) ATP[0] + (1) UDP[0] <=> (1) ADP[0] + (1) UTP[0]	ppGpp metabolism;pyrimidine deoxyribonucleotides de novo biosynthesis III;UTP and CTP de novo biosynthesis;pyrimidine deoxyribonucleotides de novo biosynthesis I;pyrimidine deoxyribonucleotides de novo biosynthesis II;pyrimidine deoxyribonucleotide phosphorylation;pyrimidine deoxyribonucleotides de novo biosynthesis IV;CMP phosphorylation;pyrimidine deoxyribonucleotides biosynthesis from CTP;aden…	|PPGPPMET-PWY|;|PWY-6545|;|PWY-7176|;|PWY-7184|;|PWY-7187|;|PWY-7197|;|PWY-7198|;|PWY-7205|;|PWY-7210|;|PWY-7220|;|PWY-7221|;|PWY-7222|;|PWY-7224|;|PWY-7226|;|PWY-7227|
rxn00134	NA	flux	0.172845	0.138462	440.627	1.24832	0.212577	0.516867	NA	ATP:adenosine 5'-phosphotransferase	(1) ATP[0] + (1) Adenosine[0] => (1) ADP[0] + (1) AMP[0] + (1) H+[0]	adenine and adenosine salvage VI;pyrimidine deoxyribonucleosides salvage	|PWY-6619|;|PWY-7199|
rxn00138	NA	flux	-0.0747474	0.131715	419.78	-0.567492	0.570684	0.79952	NA	deamido-NAD+:ammonia ligase (AMP-forming)	(1) ATP[0] + (1) NH3[0] + (1) Deamido-NAD[0] => (1) NAD[0] + (1) PPi[0] + (1) AMP[0] + (2) H+[0]	NAD salvage pathway V (PNC V cycle);NAD salvage (plants);NAD biosynthesis from 2-amino-3-carboxymuconate semialdehyde;NAD salvage pathway II (PNC IV cycle);NAD salvage pathway I (PNC VI cycle);NAD de novo biosynthesis I (from aspartate)	|PWY3O-4107|;|PWY-5381|;|PWY-5653|;|PWY-7761|;|PYRIDNUCSAL-PWY|;|PYRIDNUCSYN-PWY|
rxn00141	NA	flux	-0.0454577	0.108311	420.926	-0.419694	0.674923	0.852652	NA	S-Adenosyl-L-homocysteine hydrolase	(1) H2O[0] + (1) S-Adenosyl-homocysteine[0] <=> (1) Homocysteine[0] + (1) Adenosine[0]	L-methionine degradation I (to L-homocysteine);S-adenosyl-L-methionine salvage II	|METHIONINE-DEG1-PWY|;|PWY-5041|
rxn00143	NA	flux	-0.0273179	0.108392	421.055	-0.252028	0.801143	0.910048	NA	S-Adenosyl-L-homocysteine homocysteinylribohydrolase	(1) H2O[0] + (1) S-Adenosyl-homocysteine[0] <=> (1) Adenine[0] + (1) S-Ribosylhomocysteine[0]	S-adenosyl-L-methionine salvage I;autoinducer AI-2 biosynthesis I;autoinducer AI-2 biosynthesis II (Vibrio);5'-deoxyadenosine degradation II;S-adenosyl-L-methionine cycle I	|PWY-6151|;|PWY-6153|;|PWY-6154|;|PWY-8131|;PWY-6151-GS
rxn00148	NA	flux	-0.240386	0.113981	432.615	-2.10899	0.0355194	0.230559	NA	ATP:pyruvate 2-O-phosphotransferase	(1) ATP[0] + (1) Pyruvate[0] <=> (1) ADP[0] + (1) Phosphoenolpyruvate[0] + (1) H+[0]	glycolysis III (from glucose);mixed acid fermentation;glycolysis I (from glucose 6-phosphate);Entner-Doudoroff pathway II (non-phosphorylative);heterolactic fermentation;Bifidobacterium shunt;glycolysis V (Pyrococcus);glycolysis IV;Entner-Doudoroff pathway III (semi-phosphorylative);glycolysis II (from fructose 6-phosphate);Rubisco shunt;anaerobic energy metabolism (invertebrates, cytosol);Bifido…	|ANAGLYCOLYSIS-PWY|;|FERMENTATION-PWY|;|GLYCOLYSIS|;|NPGLUCAT-PWY|;|P122-PWY|;|P124-PWY|;|P341-PWY|;|PWY-1042|;|PWY-2221|;|PWY-5484|;|PWY-5723|;|PWY-7383|;BIFIDOSHUNT2
rxn00154	NA	flux	-0.390697	0.145284	440	-2.6892	0.00743446	0.0916077	NA	pyruvate:NAD+ 2-oxidoreductase (CoA-acetylating)	(1) NAD[0] + (1) CoA[0] + (1) Pyruvate[0] => (1) NADH[0] + (1) CO2[0] + (1) Acetyl-CoA[0]	glycine biosynthesis II;glycine cleavage;2-oxoisovalerate decarboxylation to isobutanoyl-CoA;2-oxoglutarate decarboxylation to succinyl-CoA;pyruvate decarboxylation to acetyl CoA I	|GLYCINE-SYN2-PWY|;|GLYCLEAV-PWY|;|PWY-5046|;|PWY-5084|;|PYRUVDEHYD-PWY|
rxn00157	NA	flux	-0.195732	0.130156	452.501	-1.50383	0.133322	0.422926	NA	Acetyl-CoA:formate C-acetyltransferase	(1) Acetyl-CoA[0] + (1) Formate[0] <=> (1) CoA[0] + (1) Pyruvate[0]	mixed acid fermentation;pyruvate fermentation to ethanol I;reductive monocarboxylic acid cycle;(S)-lactate fermentation to propanoate, acetate and hydrogen	|FERMENTATION-PWY|;|PWY-5480|;|PWY-5493|;|PWY-8086|
rxn00161	NA	flux	0.151234	0.103432	418.803	1.46215	0.144449	0.43795	NA	(S)-Malate:NADP+ oxidoreductase(oxaloacetate-decarboxylating)	(1) NADP[0] + (1) L-Malate[0] => (1) NADPH[0] + (1) CO2[0] + (1) Pyruvate[0]	gluconeogenesis I;C4 photosynthetic carbon assimilation cycle, NADP-ME type;C4 photosynthetic carbon assimilation cycle, PEPCK type	|GLUCONEO-PWY|;|PWY-241|;|PWY-7117|
rxn00162	NA	flux	0.268978	0.142721	436.307	1.88464	0.0601423	0.297439	NA	oxaloacetate carboxy-lyase (pyruvate-forming)	(1) Oxaloacetate[0] + (1) H+[0] => (1) CO2[0] + (1) Pyruvate[0]	gluconeogenesis I;methylgallate degradation;protocatechuate degradation I (meta-cleavage pathway);C4 photosynthetic carbon assimilation cycle, NADP-ME type;L-carnitine degradation III;C4 photosynthetic carbon assimilation cycle, NAD-ME type;C4 photosynthetic carbon assimilation cycle, PEPCK type;chitin deacetylation;L-malate degradation II	|GLUCONEO-PWY|;|METHYLGALLATE-DEGRADATION-PWY|;|P184-PWY|;|PWY-241|;|PWY-3641|;|PWY-7115|;|PWY-7117|;|PWY-7118|;|PWY-7686|
rxn00172	NA	flux	0.163661	0.143695	455.579	1.13895	0.255321	0.572947	NA	Acetate:CoA ligase (ADP-forming)	(1) ATP[0] + (1) CoA[0] + (1) Acetate[0] <=> (1) ADP[0] + (1) Phosphate[0] + (1) Acetyl-CoA[0]	acetate and ATP formation from acetyl-CoA II	|PWY-5535|
rxn00173	NA	flux	-0.191095	0.133249	440.175	-1.43412	0.152249	0.44769	NA	acetyl-CoA:phosphate acetyltransferase	(1) Phosphate[0] + (1) Acetyl-CoA[0] <=> (1) CoA[0] + (1) Acetylphosphate[0]	mixed acid fermentation;methanogenesis from acetate;heterolactic fermentation;acetylene degradation (anaerobic);L-lysine fermentation to acetate and butanoate;gallate degradation III (anaerobic);acetate and ATP formation from acetyl-CoA I;ethanolamine utilization;sulfoacetaldehyde degradation I;pyruvate fermentation to acetate II;purine nucleobases degradation II (anaerobic);sulfolactate degradat…	|FERMENTATION-PWY|;|METH-ACETATE-PWY|;|P122-PWY|;|P161-PWY|;|P163-PWY|;|P3-PWY|;|PWY0-1312|;|PWY0-1477|;|PWY-1281|;|PWY-5482|;|PWY-5497|;|PWY-6637|;|PWY-8086|
rxn00179	NA	flux	0.136814	0.12936	438.448	1.05762	0.290809	0.619293	NA	ATP:L-glutamate 5-phosphotransferase	(1) ATP[0] + (1) L-Glutamate[0] <=> (1) ADP[0] + (1) L-Glutamyl 5-phosphate[0]	L-ornithine biosynthesis II;L-citrulline biosynthesis;L-proline biosynthesis I (from L-glutamate);L-N&delta;-acetylornithine biosynthesis	|ARGININE-SYN4-PWY|;|CITRULBIO-PWY|;|PROSYN-PWY|;|PWY-6922|
rxn00182	NA	flux	-0.456257	0.127687	430.564	-3.57323	0.000392457	0.0118882	NA	L-glutamate:NAD+ oxidoreductase (deaminating)	(1) H2O[0] + (1) NAD[0] + (1) L-Glutamate[0] <=> (1) NADH[0] + (1) NH3[0] + (1) 2-Oxoglutarate[0] + (1) H+[0]	L-alanine degradation II (to D-lactate);L-ornithine biosynthesis II;L-glutamate degradation I;L-glutamate biosynthesis II;L-glutamate degradation V (via hydroxyglutarate);4-aminobutanoate degradation V;L-glutamate degradation X;methylaspartate cycle;ethene biosynthesis IV (engineered);L-glutamate degradation XI (reductive Stickland reaction)	|ALACAT2-PWY|;|ARGININE-SYN4-PWY|;|GLUTAMATE-DEG1-PWY|;|GLUTAMATE-SYN2-PWY|;|P162-PWY|;|PWY-5022|;|PWY-5766|;|PWY-6728|;|PWY-7126|;|PWY-8190|
rxn00184	NA	flux	-0.28723	0.118936	419.911	-2.415	0.0161617	0.143287	NA	L-Glutamate:NADP+ oxidoreductase (deaminating)	(1) H2O[0] + (1) NADP[0] + (1) L-Glutamate[0] <=> (1) NADPH[0] + (1) NH3[0] + (1) 2-Oxoglutarate[0] + (1) H+[0]	L-ornithine biosynthesis II;L-glutamate biosynthesis II;L-glutamate biosynthesis III;L-glutamate biosynthesis I;nitrate reduction VI (assimilatory);nitrate reduction V (assimilatory);L-glutamate degradation X	|ARGININE-SYN4-PWY|;|GLUTAMATE-SYN2-PWY|;|GLUTSYNIII-PWY|;|GLUTSYN-PWY|;|PWY490-3|;|PWY-5675|;|PWY-5766|
rxn00187	NA	flux	0.0515792	0.127158	432.779	0.405633	0.685213	0.858879	NA	L-Glutamate:ammonia ligase (ADP-forming)	(1) ATP[0] + (1) NH3[0] + (1) L-Glutamate[0] => (1) ADP[0] + (1) Phosphate[0] + (1) L-Glutamine[0] + (1) H+[0]	L-glutamine biosynthesis I;nitrate reduction II (assimilatory);nitrate reduction VI (assimilatory);nitrate reduction V (assimilatory);L-glutamine biosynthesis III;ammonia assimilation cycle II	|GLNSYN-PWY|;|PWY-381|;|PWY490-3|;|PWY-5675|;|PWY-6549|;|PWY-6964|
rxn00189	NA	flux	-0.0288083	0.132197	433.992	-0.21792	0.827594	0.927059	NA	L-Glutamine amidohydrolase	(1) H2O[0] + (1) L-Glutamine[0] => (1) NH3[0] + (1) L-Glutamate[0]	L-arginine biosynthesis II (acetyl cycle);L-asparagine biosynthesis I;L-citrulline biosynthesis;L-glutamine degradation I;L-glutamate biosynthesis I;L-asparagine biosynthesis III (tRNA-dependent);L-arginine biosynthesis III (via N-acetyl-L-citrulline);UMP biosynthesis I;glutaminyl-tRNAgln biosynthesis via transamidation;L-arginine biosynthesis IV (archaea);UMP biosynthesis II;UMP biosynthesis III	|ARGSYNBSUB-PWY|;|ASPARAGINE-BIOSYNTHESIS|;|CITRULBIO-PWY|;|GLUTAMINDEG-PWY|;|GLUTSYN-PWY|;|PWY490-4|;|PWY-5154|;|PWY-5686|;|PWY-5921|;|PWY-7400|;|PWY-7790|;|PWY-7791|
rxn00190	NA	flux	-0.235095	0.131201	440.057	-1.79187	0.0738402	0.32235	NA	Deamido-NAD+:L-glutamine amido-ligase (AMP-forming)	(1) H2O[0] + (1) ATP[0] + (1) L-Glutamine[0] + (1) Deamido-NAD[0] => (1) NAD[0] + (1) PPi[0] + (1) AMP[0] + (1) L-Glutamate[0] + (2) H+[0]	NAD salvage pathway V (PNC V cycle);NAD salvage (plants);NAD biosynthesis from 2-amino-3-carboxymuconate semialdehyde;NAD salvage pathway II (PNC IV cycle);NAD salvage pathway I (PNC VI cycle);NAD de novo biosynthesis I (from aspartate)	|PWY3O-4107|;|PWY-5381|;|PWY-5653|;|PWY-7761|;|PYRIDNUCSAL-PWY|;|PYRIDNUCSYN-PWY|
rxn00191	NA	flux	-0.117695	0.131491	439.683	-0.895076	0.371236	0.69282	NA	L-Alanine:2-oxoglutarate aminotransferase	(1) 2-Oxoglutarate[0] + (1) L-Alanine[0] <=> (1) Pyruvate[0] + (1) L-Glutamate[0]	L-alanine degradation II (to D-lactate);L-alanine degradation III;L-alanine biosynthesis II;C4 photosynthetic carbon assimilation cycle, NAD-ME type;C4 photosynthetic carbon assimilation cycle, PEPCK type;anaerobic energy metabolism (invertebrates, cytosol);L-alanine degradation VI (reductive Stickland reaction);L-alanine degradation V (oxidative Stickland reaction)	|ALACAT2-PWY|;|ALANINE-DEG3-PWY|;|ALANINE-SYN2-PWY|;|PWY-7115|;|PWY-7117|;|PWY-7383|;|PWY-8188|;|PWY-8189|
rxn00192	NA	flux	-0.126247	0.147535	448.366	-0.855704	0.392619	0.704775	NA	acetyl-CoA:L-glutamate N-acetyltransferase	(1) Acetyl-CoA[0] + (1) L-Glutamate[0] => (1) CoA[0] + (1) H+[0] + (1) N-Acetyl-L-glutamate[0]	L-arginine biosynthesis II (acetyl cycle);L-ornithine biosynthesis I;L-arginine biosynthesis III (via N-acetyl-L-citrulline)	|ARGSYNBSUB-PWY|;|GLUTORN-PWY|;|PWY-5154|
rxn00193	NA	flux	0.0980861	0.12956	430.941	0.757069	0.449422	0.751195	NA	glutamate racemase	(1) L-Glutamate[0] <=> (1) D-Glutamate[0]	UDP-N-acetylmuramoyl-pentapeptide biosynthesis II (lysine-containing);UDP-N-acetylmuramoyl-pentapeptide biosynthesis I (meso-diaminopimelate containing);peptidoglycan biosynthesis I (meso-diaminopimelate containing)	|PWY-6386|;|PWY-6387|;PEPTIDOGLYCANSYN-PWY2
rxn00196	NA	flux	-22.7948	15.2214	442.616	-1.49755	0.134964	0.422926	NA	2,5-dioxopentanoate:NADP+ 5-oxidoreductase	(1) H2O[0] + (1) NADP[0] + (1) 2,5-Dioxopentanoate[0] <=> (1) NADPH[0] + (1) 2-Oxoglutarate[0] + (2) H+[0]	octane oxidation;putrescine degradation III;Entner-Doudoroff pathway III (semi-phosphorylative);fatty acid &alpha;-oxidation I (plants);alkane oxidation;sphingosine and sphingosine-1-phosphate metabolism;trans-4-hydroxy-L-proline degradation II;L-arabinose degradation III;D-arabinose degradation III;histamine degradation;L-tryptophan degradation X (mammalian, via tryptamine);serotonin degradation…	|P221-PWY|;|PWY-0|;|PWY-2221|;|PWY-2501|;|PWY-2724|;|PWY3DJ-11470|;|PWY-5159|;|PWY-5517|;|PWY-5519|;|PWY-6181|;|PWY-6307|;|PWY-6313|;|PWY-6342|;|PWY-6486|;|PWY-6497|;|PWY-6499|;|PWY-6501|;|PWY66-161|;|PWY66-162|;|PWY66-21|;|PWY66-387|;|PWY66-388|;|PWY66-389|;|PWY6666-2|;|PWY-6760|;|PWY-7119|;|PWY-7269|;|PWY-7387|;|PWY-7431|;|PWY-7516|;|PWY-8020|;|PWY-8029|
rxn00202	NA	flux	0.00210121	0.112301	425.175	0.0187105	0.985081	0.991903	NA	acetyl-CoA:2-oxoglutarate C-acetyltransferase (thioester-hydrolysing, carboxymethyl forming)	(1) CoA[0] + (1) H+[0] + (1) Homocitrate[0] => (1) H2O[0] + (1) Acetyl-CoA[0] + (1) 2-Oxoglutarate[0]	L-lysine biosynthesis IV;coenzyme B biosynthesis;L-lysine biosynthesis V;FeMo cofactor biosynthesis	|LYSINE-AMINOAD-PWY|;|P241-PWY|;|PWY-3081|;|PWY-7710|
rxn00203	NA	flux	-0.0268231	0.115768	434.451	-0.231697	0.816883	0.917888	NA	2-Oxoglutarate carboxy-lyase	(1) 2-Oxoglutarate[0] + (1) H+[0] => (1) CO2[0] + (1) 4-Oxobutanoate[0]	TCA cycle IV (2-oxoglutarate decarboxylase)	|P105-PWY|
rxn00212	NA	flux	-0.00844776	0.123793	460.226	-0.0682409	0.945623	0.975132	NA	UDP-glucose glucophosphohydrolase	(1) H2O[0] + (1) UDP-glucose[0] => (2) H+[0] + (1) Glucose-1-phosphate[0] + (1) UMP[0]	pyrimidine deoxyribonucleotides de novo biosynthesis III;pyrimidine deoxyribonucleotides de novo biosynthesis I;pyrimidine deoxyribonucleotides de novo biosynthesis II;pyrimidine deoxyribonucleotides dephosphorylation;tunicamycin biosynthesis	|PWY-6545|;|PWY-7184|;|PWY-7187|;|PWY-7206|;|PWY-7821|
rxn00213	NA	flux	-0.0374447	0.137671	446.132	-0.271987	0.785758	0.90387	NA	UTP:alpha-D-glucose-1-phosphate uridylyltransferase	(1) UTP[0] + (1) Glucose-1-phosphate[0] <=> (1) PPi[0] + (1) UDP-glucose[0]	sucrose degradation II (sucrose synthase);stachyose degradation;sucrose biosynthesis II;UDP-&alpha;-D-glucose biosynthesis;type I lipoteichoic acid biosynthesis (S. aureus)	|PWY-3801|;|PWY-6527|;|PWY-7238|;|PWY-7343|;|PWY-7817|
rxn00216	NA	flux	-0.121381	0.132257	433.946	-0.917764	0.359252	0.681897	NA	ATP:D-glucose 6-phosphotransferase	(1) ATP[0] + (1) D-Glucose[0] => (1) ADP[0] + (1) H+[0] + (1) D-glucose-6-phosphate[0]	glycolysis III (from glucose);glucose and glucose-1-phosphate degradation;glycogen degradation I;heterolactic fermentation;Bifidobacterium shunt;trehalose degradation II (cytosolic);trehalose degradation IV;trehalose degradation V;UDP-N-acetyl-D-galactosamine biosynthesis II;GDP-&alpha;-D-glucose biosynthesis;glycogen degradation II;sucrose degradation III (sucrose invertase);sucrose biosynthesis…	|ANAGLYCOLYSIS-PWY|;|GLUCOSE1PMETAB-PWY|;|GLYCOCAT-PWY|;|P122-PWY|;|P124-PWY|;|PWY0-1182|;|PWY-2722|;|PWY-2723|;|PWY-5514|;|PWY-5661|;|PWY-5941|;|PWY-621|;|PWY-7238|;|PWY-7385|;|TREDEGLOW-PWY|;|UDPNACETYLGALSYN-PWY|;BIFIDOSHUNT2
rxn00223	NA	flux	-0.13128	0.127737	439.709	-1.02774	0.304638	0.635073	NA	D-glucose aldose-ketose-isomerase	(1) D-Glucose[0] <=> (1) D-Fructose[0]	D-xylose degradation I	|XYLCAT-PWY|
rxn00225	NA	flux	-0.108694	0.127653	438.942	-0.851479	0.394967	0.707245	NA	ATP:acetate phosphotransferase	(1) ATP[0] + (1) Acetate[0] <=> (1) ADP[0] + (1) Acetylphosphate[0]	mixed acid fermentation;methanogenesis from acetate;Bifidobacterium shunt;acetylene degradation (anaerobic);L-lysine fermentation to acetate and butanoate;purine nucleobases degradation I (anaerobic);gallate degradation III (anaerobic);acetate and ATP formation from acetyl-CoA I;ethanolamine utilization;pyruvate fermentation to acetate II;purine nucleobases degradation II (anaerobic);glycine degr…	|FERMENTATION-PWY|;|METH-ACETATE-PWY|;|P124-PWY|;|P161-PWY|;|P163-PWY|;|P164-PWY|;|P3-PWY|;|PWY0-1312|;|PWY0-1477|;|PWY-5482|;|PWY-5497|;|PWY-8015|;|PWY-8086|;BIFIDOSHUNT2
rxn00230	NA	flux	0.129492	0.36432	451.352	0.355436	0.722429	0.881218	NA	diphosphate:acetate phosphotransferase	(1) PPi[0] + (1) Acetate[0] <=> (1) Phosphate[0] + (1) Acetylphosphate[0]	NA	NA
rxn00237	NA	flux	0.0780484	0.101825	417.017	0.766496	0.443815	0.750357	NA	ATP:GDP phosphotransferase	(1) ATP[0] + (1) GDP[0] <=> (1) ADP[0] + (1) GTP[0]	ppGpp metabolism;pyrimidine deoxyribonucleotides de novo biosynthesis III;UTP and CTP de novo biosynthesis;pyrimidine deoxyribonucleotides de novo biosynthesis I;pyrimidine deoxyribonucleotides de novo biosynthesis II;pyrimidine deoxyribonucleotide phosphorylation;pyrimidine deoxyribonucleotides de novo biosynthesis IV;CMP phosphorylation;pyrimidine deoxyribonucleotides biosynthesis from CTP;aden…	|PPGPPMET-PWY|;|PWY-6545|;|PWY-7176|;|PWY-7184|;|PWY-7187|;|PWY-7197|;|PWY-7198|;|PWY-7205|;|PWY-7210|;|PWY-7220|;|PWY-7221|;|PWY-7222|;|PWY-7224|;|PWY-7226|;|PWY-7227|
rxn00252	NA	flux	0.269674	0.114254	423.698	2.36031	0.0187121	0.158183	NA	diphosphate:oxaloacetate carboxy-lyase (transphosphorylating;phosphoenolpyruvate-forming)	(1) PPi[0] + (1) Oxaloacetate[0] => (1) Phosphate[0] + (1) CO2[0] + (1) Phosphoenolpyruvate[0]	NA	NA
rxn00256	NA	flux	0.0148172	0.102405	419.992	0.144691	0.885024	0.949749	NA	acetyl-CoA:oxaloacetate C-acetyltransferase (thioester-hydrolysing)	(1) CoA[0] + (1) H+[0] + (1) Citrate[0] <= (1) H2O[0] + (1) Acetyl-CoA[0] + (1) Oxaloacetate[0]	mixed acid fermentation;glyoxylate cycle;TCA cycle IV (2-oxoglutarate decarboxylase);TCA cycle II (plants and fungi);partial TCA cycle (obligate autotrophs);L-glutamine biosynthesis III;TCA cycle III (animals);methylaspartate cycle;TCA cycle V (2-oxoglutarate synthase);TCA cycle VII (acetate-producers);TCA cycle VI (Helicobacter);TCA cycle I (prokaryotic)	|FERMENTATION-PWY|;|GLYOXYLATE-BYPASS|;|P105-PWY|;|PWY-5690|;|PWY-5913|;|PWY-6549|;|PWY66-398|;|PWY-6728|;|PWY-6969|;|PWY-7254|;|REDCITCYC|;|TCA|
rxn00260	NA	flux	-0.272176	0.134673	434.668	-2.02101	0.043891	0.259421	NA	L-Aspartate:2-oxoglutarate aminotransferase	(1) 2-Oxoglutarate[0] + (1) L-Aspartate[0] <=> (1) L-Glutamate[0] + (1) Oxaloacetate[0]	L-asparagine degradation III (mammalian);L-aspartate degradation I;L-aspartate biosynthesis;L-glutamate degradation II;malate/L-aspartate shuttle pathway;sulfolactate degradation III;(R)-cysteate degradation;coenzyme M biosynthesis II;C4 photosynthetic carbon assimilation cycle, NAD-ME type;C4 photosynthetic carbon assimilation cycle, PEPCK type;anaerobic energy metabolism (invertebrates, cytosol)	|ASPARAGINE-DEG1-PWY-1|;|ASPARTATE-DEG1-PWY|;|ASPARTATESYN-PWY|;|GLUTDEG-PWY|;|MALATE-ASPARTATE-SHUTTLE-PWY|;|PWY-6638|;|PWY-6642|;|PWY-6643|;|PWY-7115|;|PWY-7117|;|PWY-7383|
rxn00272	NA	flux	-0.0394528	0.14598	433.618	-0.270262	0.787087	0.903969	NA	L-Alanine:glyoxylate aminotransferase	(1) L-Alanine[0] + (1) Glyoxalate[0] <=> (1) Pyruvate[0] + (1) Glycine[0]	glycine biosynthesis III	|GLYSYN-ALA-PWY|
rxn00273	NA	flux	-0.220647	0.209033	441.71	-1.05556	0.291747	0.619293	NA	Acetyl-CoA:glycine C-acetyltransferase	(1) Acetyl-CoA[0] + (1) Glycine[0] <=> (1) CoA[0] + (1) 2-Amino-acetoacetate[0]	L-threonine degradation II	|THREONINE-DEG2-PWY|
rxn00278	NA	flux	-0.104932	0.135413	434.938	-0.774906	0.438816	0.746818	NA	L-Alanine:NAD+ oxidoreductase (deaminating)	(1) H2O[0] + (1) NAD[0] + (1) L-Alanine[0] <=> (1) NADH[0] + (1) NH3[0] + (1) Pyruvate[0] + (1) H+[0]	L-alanine degradation IV	|PWY1-2|
rxn00283	NA	flux	-0.510271	0.122608	438.117	-4.16182	3.8019e-05	0.00212614	NA	alanine racemase	(1) L-Alanine[0] <=> (1) D-Alanine[0]	L-alanine degradation I;anaerobic energy metabolism (invertebrates, cytosol);ansatrienin biosynthesis;alanine racemization	|ALADEG-PWY|;|PWY-7383|;|PWY-8040|;|PWY-8072|
rxn00285	NA	flux	0.0262237	0.135909	441.078	0.19295	0.847087	0.938799	NA	Succinate:CoA ligase (ADP-forming)	(1) ATP[0] + (1) CoA[0] + (1) Succinate[0] <=> (1) ADP[0] + (1) Phosphate[0] + (1) Succinyl-CoA[0]	reductive TCA cycle I;incomplete reductive TCA cycle;reductive TCA cycle II;TCA cycle II (plants and fungi);TCA cycle III (animals);methylaspartate cycle;TCA cycle V (2-oxoglutarate synthase);TCA cycle I (prokaryotic)	|P23-PWY|;|P42-PWY|;|PWY-5392|;|PWY-5690|;|PWY66-398|;|PWY-6728|;|PWY-6969|;|TCA|
rxn00286	NA	flux	-0.0114759	0.256925	453.559	-0.0446661	0.964393	0.983213	NA	succinyl-CoA:malate CoA-transferase	(1) Succinyl-CoA[0] + (1) L-Malate[0] <=> (1) Succinate[0] + (1) Malyl-CoA[0]	3-hydroxypropanoate cycle	|PWY-5743|
rxn00288	NA	flux	-0.160487	0.111078	422.24	-1.44481	0.149252	0.447179	NA	Succinate:(acceptor) oxidoreductase	(1) FAD[0] + (1) Succinate[0] + (1) H+[0] <=> (1) Fumarate[0] + (1) FADH2[0]	NA	NA
rxn00293	NA	flux	-0.187369	0.131044	447.285	-1.42982	0.153467	0.44769	NA	UTP:N-acetyl-alpha-D-glucosamine-1-phosphate uridylyltransferase	(1) UTP[0] + (1) N-Acetyl-D-glucosamine1-phosphate[0] <=> (1) PPi[0] + (1) UDP-N-acetylglucosamine[0]	anhydromuropeptides recycling I;UDP-N-acetyl-D-galactosamine biosynthesis II;UDP-N-acetyl-D-glucosamine biosynthesis II;UDP-N-acetyl-D-glucosamine biosynthesis I	|PWY0-1261|;|PWY-5514|;|UDPNACETYLGALSYN-PWY|;|UDPNAGSYN-PWY|
rxn00304	NA	flux	0.0377371	0.103791	418.393	0.363586	0.716351	0.876746	NA	GTP:pyruvate 2-O-phosphotransferase	(1) Pyruvate[0] + (1) GTP[0] <=> (1) GDP[0] + (1) Phosphoenolpyruvate[0] + (1) H+[0]	glycolysis III (from glucose);mixed acid fermentation;glycolysis I (from glucose 6-phosphate);Entner-Doudoroff pathway II (non-phosphorylative);heterolactic fermentation;Bifidobacterium shunt;glycolysis V (Pyrococcus);glycolysis IV;Entner-Doudoroff pathway III (semi-phosphorylative);glycolysis II (from fructose 6-phosphate);Rubisco shunt;anaerobic energy metabolism (invertebrates, cytosol);Bifido…	|ANAGLYCOLYSIS-PWY|;|FERMENTATION-PWY|;|GLYCOLYSIS|;|NPGLUCAT-PWY|;|P122-PWY|;|P124-PWY|;|P341-PWY|;|PWY-1042|;|PWY-2221|;|PWY-5484|;|PWY-5723|;|PWY-7383|;BIFIDOSHUNT2
rxn00331	NA	flux	0.0159148	0.241613	449.941	0.0658692	0.947511	0.975695	NA	(3S)-3-carboxy-3-hydroxypropanoyl-CoA glyoxylate-lyase (acetyl-CoA-forming)	(1) Malyl-CoA[0] <=> (1) Acetyl-CoA[0] + (1) Glyoxalate[0]	formaldehyde assimilation I (serine pathway);ethylmalonyl-CoA pathway;3-hydroxypropanoate cycle;glyoxylate assimilation;methylaspartate cycle;crotonyl-CoA/ethylmalonyl-CoA/hydroxybutyryl-CoA cycle (engineered)	|PWY-1622|;|PWY-5741|;|PWY-5743|;|PWY-5744|;|PWY-6728|;|PWY-7854|
rxn00340	NA	flux	-0.161124	0.105968	420.183	-1.52049	0.12914	0.417265	NA	L-aspartate:ammonia ligase (AMP-forming)	(1) ATP[0] + (1) NH3[0] + (1) L-Aspartate[0] => (1) PPi[0] + (1) AMP[0] + (2) H+[0] + (1) L-Asparagine[0]	L-asparagine biosynthesis I;L-asparagine biosynthesis II	|ASPARAGINE-BIOSYNTHESIS|;|ASPARAGINESYN-PWY|
rxn00342	NA	flux	-0.404137	0.126698	435.57	-3.18977	0.00152673	0.0308314	NA	L-Asparagine amidohydrolase	(1) H2O[0] + (1) L-Asparagine[0] => (1) NH3[0] + (1) L-Aspartate[0]	L-asparagine degradation III (mammalian);L-asparagine degradation I	|ASPARAGINE-DEG1-PWY-1|;|ASPARAGINE-DEG1-PWY|
rxn00346	NA	flux	-0.0592558	0.133018	443.371	-0.445473	0.656195	0.84584	NA	L-aspartate 1-carboxy-lyase (beta-alanine-forming)	(1) L-Aspartate[0] + (1) H+[0] => (1) CO2[0] + (1) beta-Alanine[0]	L-glutamate degradation IX (via 4-aminobutanoate);L-glutamate degradation IV;&beta;-alanine biosynthesis III	|PWY0-1305|;|PWY-4321|;|PWY-5155|
rxn00347	NA	flux	-0.189307	0.142948	435.045	-1.3243	0.186098	0.504826	NA	L-Aspartate ammonia-lyase	(1) L-Aspartate[0] <=> (1) NH3[0] + (1) Fumarate[0]	L-glutamate degradation II	|GLUTDEG-PWY|
rxn00362	NA	flux	-0.106125	0.101447	416.616	-1.04611	0.296117	0.620396	NA	Cytidine-5'-monophosphate phosphoribohydrolase	(1) H2O[0] + (1) CMP[0] <=> (1) ribose-5-phosphate[0] + (1) Cytosine[0]	arginomycin biosynthesis;blasticidin S biosynthesis	|PWY-7569|;|PWY-7570|
rxn00363	NA	flux	-0.123218	0.123147	447.084	-1.00058	0.317572	0.643106	NA	Cytidine-5'-monophosphate phosphohydrolase	(1) H2O[0] + (1) CMP[0] <=> (1) Phosphate[0] + (1) Cytidine[0]	NAD salvage pathway III (to nicotinamide riboside);NAD salvage (plants);inosine 5'-phosphate degradation;adenosine nucleotides degradation I;guanosine nucleotides degradation II;guanosine nucleotides degradation I;guanosine nucleotides degradation III;UTP and CTP dephosphorylation I;tunicamycin biosynthesis;adenosine nucleotides degradation II	|NAD-BIOSYNTHESIS-II|;|PWY-5381|;|PWY-5695|;|PWY-6596|;|PWY-6606|;|PWY-6607|;|PWY-6608|;|PWY-7185|;|PWY-7821|;|SALVADEHYPOX-PWY|
rxn00364	NA	flux	-0.412305	0.130408	442.05	-3.16166	0.00167666	0.0310224	NA	ATP:CMP phosphotransferase	(1) ATP[0] + (1) CMP[0] + (1) H+[0] <=> (1) ADP[0] + (1) CDP[0]	UTP and CTP de novo biosynthesis;CMP phosphorylation	|PWY-7176|;|PWY-7205|
rxn00365	NA	flux	-0.040942	0.10617	420.019	-0.385629	0.699967	0.868995	NA	ATP:cytidine 5'-phosphotransferase	(1) ATP[0] + (1) Cytidine[0] => (1) ADP[0] + (1) CMP[0] + (1) H+[0]	pyrimidine ribonucleosides salvage I	|PWY-7193|
rxn00368	NA	flux	0.0578374	0.106368	421.359	0.543748	0.586903	0.805053	NA	UTP:cytidine 5'-phosphotransferase	(1) UTP[0] + (1) Cytidine[0] => (1) UDP[0] + (1) CMP[0] + (1) H+[0]	pyrimidine ribonucleosides salvage I	|PWY-7193|
rxn00369	NA	flux	-0.0663099	0.121632	417.597	-0.545167	0.58593	0.805053	NA	GTP:cytidine 5'-phosphotransferase	(1) GTP[0] + (1) Cytidine[0] => (1) GDP[0] + (1) CMP[0] + (1) H+[0]	pyrimidine ribonucleosides salvage I	|PWY-7193|
rxn00393	NA	flux	0.246001	0.126479	432.541	1.945	0.0524228	0.282117	NA	D-Glucose-1-phosphate:riboflavin 5'-phosphotransferase	(1) Glucose-1-phosphate[0] + (1) Riboflavin[0] <=> (1) D-Glucose[0] + (1) FMN[0]	NA	NA
rxn00395	NA	flux	0.130178	0.105664	419.583	1.232	0.218639	0.528075	NA	L-Arginine iminohydrolase	(1) H2O[0] + (1) L-Arginine[0] => (1) NH3[0] + (1) Citrulline[0]	L-arginine degradation XIV (oxidative Stickland reaction);L-arginine degradation XIII (reductive Stickland reaction);arginine deiminase test	|PWY-6344|;|PWY-8187|;PWY4
rxn00409	NA	flux	-0.231035	0.122788	435.124	-1.88158	0.0605605	0.297483	NA	ATP:CDP phosphotransferase	(1) ATP[0] + (1) CDP[0] <=> (1) ADP[0] + (1) CTP[0]	ppGpp metabolism;pyrimidine deoxyribonucleotides de novo biosynthesis III;UTP and CTP de novo biosynthesis;pyrimidine deoxyribonucleotides de novo biosynthesis I;pyrimidine deoxyribonucleotides de novo biosynthesis II;pyrimidine deoxyribonucleotide phosphorylation;pyrimidine deoxyribonucleotides de novo biosynthesis IV;CMP phosphorylation;pyrimidine deoxyribonucleotides biosynthesis from CTP;aden…	|PPGPPMET-PWY|;|PWY-6545|;|PWY-7176|;|PWY-7184|;|PWY-7187|;|PWY-7197|;|PWY-7198|;|PWY-7205|;|PWY-7210|;|PWY-7220|;|PWY-7221|;|PWY-7222|;|PWY-7224|;|PWY-7226|;|PWY-7227|
rxn00410	NA	flux	-0.118606	0.124776	435.015	-0.950552	0.34236	0.670878	NA	UTP:ammonia ligase (ADP-forming)	(1) ATP[0] + (1) NH3[0] + (1) UTP[0] <=> (1) ADP[0] + (1) Phosphate[0] + (1) CTP[0] + (2) H+[0]	UTP and CTP de novo biosynthesis;UTP and CTP dephosphorylation II;UTP and CTP dephosphorylation I	|PWY-7176|;|PWY-7177|;|PWY-7185|
rxn00411	NA	flux	-0.0282007	0.110409	423.053	-0.25542	0.798523	0.908492	NA	CTP:pyruvate 2-O-phosphotransferase	(1) Pyruvate[0] + (1) CTP[0] <=> (1) Phosphoenolpyruvate[0] + (1) H+[0] + (1) CDP[0]	glycolysis III (from glucose);mixed acid fermentation;glycolysis I (from glucose 6-phosphate);Entner-Doudoroff pathway II (non-phosphorylative);heterolactic fermentation;Bifidobacterium shunt;glycolysis V (Pyrococcus);glycolysis IV;Entner-Doudoroff pathway III (semi-phosphorylative);glycolysis II (from fructose 6-phosphate);Rubisco shunt;anaerobic energy metabolism (invertebrates, cytosol);Bifido…	|ANAGLYCOLYSIS-PWY|;|FERMENTATION-PWY|;|GLYCOLYSIS|;|NPGLUCAT-PWY|;|P122-PWY|;|P124-PWY|;|P341-PWY|;|PWY-1042|;|PWY-2221|;|PWY-5484|;|PWY-5723|;|PWY-7383|;BIFIDOSHUNT2
rxn00412	NA	flux	0.0292774	0.131002	442.474	0.223488	0.823259	0.923626	NA	UTP:L-glutamine amido-ligase (ADP-forming)	(1) H2O[0] + (1) ATP[0] + (1) L-Glutamine[0] + (1) UTP[0] => (1) ADP[0] + (1) Phosphate[0] + (1) L-Glutamate[0] + (1) CTP[0] + (2) H+[0]	UTP and CTP de novo biosynthesis;UTP and CTP dephosphorylation II;UTP and CTP dephosphorylation I	|PWY-7176|;|PWY-7177|;|PWY-7185|
rxn00414	NA	flux	-0.220365	0.116788	448.05	-1.88688	0.059823	0.297439	NA	hydrogen-carbonate:L-glutamine amido-ligase (ADP-forming, carbamate-phosphorylating)	(1) H2O[0] + (2) ATP[0] + (1) L-Glutamine[0] + (1) H2CO3[0] => (2) ADP[0] + (1) Phosphate[0] + (1) L-Glutamate[0] + (2) H+[0] + (1) Carbamoylphosphate[0]	L-arginine biosynthesis II (acetyl cycle);L-arginine biosynthesis III (via N-acetyl-L-citrulline);UMP biosynthesis I;L-arginine biosynthesis IV (archaea);UMP biosynthesis III	|ARGSYNBSUB-PWY|;|PWY-5154|;|PWY-5686|;|PWY-7400|;|PWY-7791|
rxn00423	NA	flux	-0.005346	0.129085	443.338	-0.0414145	0.966984	0.983213	NA	acetyl-CoA:L-serine O-acetyltransferase	(1) Acetyl-CoA[0] + (1) L-Serine[0] => (1) CoA[0] + (1) O-Acetyl-L-serine[0]	L-cysteine biosynthesis I;seleno-amino acid biosynthesis (plants);D-cycloserine biosynthesis;L-cysteine biosynthesis VII (from S-sulfo-L-cysteine);N-3-oxalyl-L-2,3-diaminopropanoate biosynthesis	|CYSTSYN-PWY|;|PWY-6936|;|PWY-7274|;|PWY-7870|;|PWY-8071|
rxn00424	NA	flux	0.0270973	0.114555	423.034	0.236545	0.813124	0.916498	NA	L-Serine:glyoxylate aminotransferase	(1) Glyoxalate[0] + (1) L-Serine[0] <=> (1) Glycine[0] + (1) Hydroxypyruvate[0]	formaldehyde assimilation I (serine pathway);photorespiration;L-serine biosynthesis II	|PWY-1622|;|PWY-181|;|PWY-8011|
rxn00440	NA	flux	-0.117371	0.132573	436.378	-0.88533	0.376466	0.692889	NA	ATP:thiamine diphosphotransferase	(1) ATP[0] + (1) Thiamin[0] => (1) AMP[0] + (1) TPP[0] + (1) H+[0]	thiamine diphosphate salvage III;thiamine diphosphate biosynthesis III (Staphylococcus);thiamine diphosphate biosynthesis IV (eukaryotes);thiamine diphosphate salvage IV (yeast)	|PWY-6898|;|PWY-6907|;|PWY-6908|;|PWY-7356|
rxn00453	NA	flux	-0.112407	0.107021	420.924	-1.05033	0.294168	0.619293	NA	O-acetyl-L-homoserine:methanethiol 3-amino-3-carboxypropyltransferase	(1) MTTL[0] + (1) O-Acetyl-L-homoserine[0] <=> (1) Acetate[0] + (1) L-Methionine[0] + (1) H+[0]	L-homocysteine biosynthesis;S-methyl-5-thio-&alpha;-D-ribose 1-phosphate degradation II;S-methyl-5-thio-&alpha;-D-ribose 1-phosphate degradation III	|PWY-5344|;|PWY-7174|;|PWY-8132|
rxn00456	NA	flux	-0.183214	0.110081	422.03	-1.66436	0.0967824	0.357161	NA	L-methionine methanethiol-lyase (deaminating;2-oxobutanoate-forming)	(1) H2O[0] + (1) L-Methionine[0] => (1) NH3[0] + (1) 2-Oxobutyrate[0] + (1) MTTL[0]	seleno-amino acid detoxification and volatilization I;seleno-amino acid detoxification and volatilization III;L-methionine degradation II;dimethyl sulfide biosynthesis from methionine	|PWY-6931|;|PWY-6933|;|PWY-701|;|PWY-7793|
rxn00460	NA	flux	0.0663498	0.108752	418.903	0.610099	0.542127	0.79952	NA	UTP:pyruvate 2-O-phosphotransferase	(1) Pyruvate[0] + (1) UTP[0] <=> (1) UDP[0] + (1) Phosphoenolpyruvate[0] + (1) H+[0]	glycolysis III (from glucose);mixed acid fermentation;glycolysis I (from glucose 6-phosphate);Entner-Doudoroff pathway II (non-phosphorylative);heterolactic fermentation;Bifidobacterium shunt;glycolysis V (Pyrococcus);glycolysis IV;Entner-Doudoroff pathway III (semi-phosphorylative);glycolysis II (from fructose 6-phosphate);Rubisco shunt;anaerobic energy metabolism (invertebrates, cytosol);Bifido…	|ANAGLYCOLYSIS-PWY|;|FERMENTATION-PWY|;|GLYCOLYSIS|;|NPGLUCAT-PWY|;|P122-PWY|;|P124-PWY|;|P341-PWY|;|PWY-1042|;|PWY-2221|;|PWY-5484|;|PWY-5723|;|PWY-7383|;BIFIDOSHUNT2
rxn00469	NA	flux	-0.0813317	0.145421	447.01	-0.559282	0.576249	0.802554	NA	N2-Acetyl-L-ornithine amidohydrolase	(1) H2O[0] + (1) N-Acetylornithine[0] <=> (1) Acetate[0] + (1) Ornithine[0]	L-ornithine biosynthesis I;L-arginine biosynthesis III (via N-acetyl-L-citrulline)	|GLUTORN-PWY|;|PWY-5154|
rxn00470	NA	flux	-0.158989	0.124829	439.843	-1.27366	0.203457	0.507568	NA	L-ornithine carboxy-lyase (putrescine-forming)	(1) Ornithine[0] + (1) H+[0] => (1) CO2[0] + (1) Putrescine[0]	putrescine biosynthesis III	|PWY-46|
rxn00490	NA	flux	-0.183405	0.143001	439.428	-1.28255	0.200327	0.507568	NA	L-arogenate hydro-lyase (decarboxylating; L-phenylalanine-forming)	(1) H+[0] + (1) Pretyrosine[0] => (1) H2O[0] + (1) CO2[0] + (1) L-Phenylalanine[0]	L-phenylalanine biosynthesis I;L-phenylalanine biosynthesis II;L-phenylalanine biosynthesis III (cytosolic, plants)	|PHESYN|;|PWY-3462|;|PWY-7432|
rxn00493	NA	flux	-0.093038	0.130499	436.017	-0.712939	0.476265	0.760977	NA	L-Phenylalanine:2-oxoglutarate aminotransferase	(1) 2-Oxoglutarate[0] + (1) L-Phenylalanine[0] <=> (1) L-Glutamate[0] + (1) Phenylpyruvate[0]	L-phenylalanine degradation II (anaerobic);L-asparagine degradation III (mammalian);L-aspartate degradation I;L-aspartate biosynthesis;L-glutamate degradation II;malate/L-aspartate shuttle pathway;L-phenylalanine biosynthesis I;L-tyrosine degradation III;L-histidine degradation V;L-phenylalanine degradation III;L-phenylalanine degradation IV (mammalian, via side chain);sulfolactate degradation II…	|ANAPHENOXI-PWY|;|ASPARAGINE-DEG1-PWY-1|;|ASPARTATE-DEG1-PWY|;|ASPARTATESYN-PWY|;|GLUTDEG-PWY|;|MALATE-ASPARTATE-SHUTTLE-PWY|;|PHESYN|;|PWY3O-4108|;|PWY-5031|;|PWY-5079|;|PWY-6318|;|PWY-6638|;|PWY-6642|;|PWY-6643|;|PWY-7115|;|PWY-7117|;|PWY-7275|;|PWY-7383|;|PWY-7432|;|PWY-8014|
rxn00499	NA	flux	0.120969	0.104327	423.755	1.15952	0.246899	0.572935	NA	(S)-Lactate:NAD+ oxidoreductase	(1) NAD[0] + (1) L-Lactate[0] <=> (1) NADH[0] + (1) Pyruvate[0] + (1) H+[0]	heterolactic fermentation;Bifidobacterium shunt;L-histidine degradation V;pyruvate fermentation to (S)-lactate;(S)-lactate fermentation to propanoate, acetate and hydrogen;Bifidobacterium shunt II;(S)-lactate fermentation to propanoate	|P122-PWY|;|P124-PWY|;|PWY-5031|;|PWY-5481|;|PWY-8086|;BIFIDOSHUNT2;PWY-8086-GS
rxn00500	NA	flux	-0.0555922	0.145016	462.816	-0.383353	0.701634	0.868995	NA	(R)-Lactate:NAD+ oxidoreductase	(1) NAD[0] + (1) D-Lactate[0] <=> (1) NADH[0] + (1) Pyruvate[0] + (1) H+[0]	L-alanine degradation II (to D-lactate);mixed acid fermentation;heterolactic fermentation;vancomycin resistance I;L-alanine degradation VI (reductive Stickland reaction)	|ALACAT2-PWY|;|FERMENTATION-PWY|;|P122-PWY|;|PWY-6454|;|PWY-8188|
rxn00512	NA	flux	-0.0791425	0.134469	448.567	-0.588554	0.556457	0.79952	NA	Glycolate:NAD+ oxidoreductase	(1) NAD[0] + (1) Glycolate[0] <=> (1) NADH[0] + (1) Glyoxalate[0] + (1) H+[0]	photorespiration;D-xylose degradation IV;L-arabinose degradation IV	|PWY-181|;|PWY-7294|;|PWY-7295|
rxn00517	NA	flux	-0.28886	0.111586	423.453	-2.58868	0.00996612	0.10814	NA	ITP:pyruvate 2-O-phosphotransferase	(1) Pyruvate[0] + (1) ITP[0] <=> (1) Phosphoenolpyruvate[0] + (1) H+[0] + (1) IDP[0]	glycolysis III (from glucose);mixed acid fermentation;glycolysis I (from glucose 6-phosphate);Entner-Doudoroff pathway II (non-phosphorylative);heterolactic fermentation;Bifidobacterium shunt;glycolysis V (Pyrococcus);glycolysis IV;Entner-Doudoroff pathway III (semi-phosphorylative);glycolysis II (from fructose 6-phosphate);Rubisco shunt;anaerobic energy metabolism (invertebrates, cytosol);Bifido…	|ANAGLYCOLYSIS-PWY|;|FERMENTATION-PWY|;|GLYCOLYSIS|;|NPGLUCAT-PWY|;|P122-PWY|;|P124-PWY|;|P341-PWY|;|PWY-1042|;|PWY-2221|;|PWY-5484|;|PWY-5723|;|PWY-7383|;BIFIDOSHUNT2
rxn00527	NA	flux	-0.170486	0.134425	443.057	-1.26826	0.205371	0.507568	NA	L-tyrosine:2-oxoglutarate aminotransferase	(1) 2-Oxoglutarate[0] + (1) L-Tyrosine[0] <=> (1) L-Glutamate[0] + (1) p-hydroxyphenylpyruvate[0]	L-asparagine degradation III (mammalian);L-aspartate degradation I;L-aspartate biosynthesis;L-glutamate degradation II;malate/L-aspartate shuttle pathway;sulfolactate degradation III;(R)-cysteate degradation;coenzyme M biosynthesis II;C4 photosynthetic carbon assimilation cycle, NAD-ME type;C4 photosynthetic carbon assimilation cycle, PEPCK type;anaerobic energy metabolism (invertebrates, cytosol…	|ASPARAGINE-DEG1-PWY-1|;|ASPARTATE-DEG1-PWY|;|ASPARTATESYN-PWY|;|GLUTDEG-PWY|;|MALATE-ASPARTATE-SHUTTLE-PWY|;|PWY-6638|;|PWY-6642|;|PWY-6643|;|PWY-7115|;|PWY-7117|;|PWY-7383|;|PWY-7432|
rxn00532	NA	flux	0.0353455	0.132642	439.716	0.266473	0.79	0.905883	NA	3-oxopropanoate:NADP+ oxidoreductase (CoA-malonylating)	(1) NADP[0] + (1) CoA[0] + (1) 3-Oxopropanoate[0] <=> (1) NADPH[0] + (1) H+[0] + (1) Malonyl-CoA[0]	&beta;-alanine degradation I;myo-inositol degradation I;&beta;-alanine degradation II;3-hydroxypropanoate cycle;glyoxylate assimilation;3-hydroxypropanoate/4-hydroxybutanate cycle;acrylate degradation I;propanoyl-CoA degradation II	|BETA-ALA-DEGRADATION-I-PWY|;|P562-PWY|;|PWY-1781|;|PWY-5743|;|PWY-5744|;|PWY-5789|;|PWY-6373|;|PWY-7574|
rxn00533	NA	flux	-0.175634	0.137186	461.5	-1.28026	0.201098	0.507568	NA	Acetyl-CoA:carbon-dioxide ligase (ADP-forming)	(1) ATP[0] + (1) Acetyl-CoA[0] + (1) H2CO3[0] <=> (1) ADP[0] + (1) Phosphate[0] + (1) H+[0] + (1) Malonyl-CoA[0]	fatty acid biosynthesis initiation (type I);fatty acid biosynthesis initiation (mitochondria);jadomycin biosynthesis	|PWY-5966-1|;|PWY66-429|;|PWY-6679|
rxn00543	NA	flux	-0.0424986	0.11515	433.643	-0.36907	0.712256	0.874679	NA	ethanol:NAD+ oxidoreductase	(1) NAD[0] + (1) Ethanol[0] <=> (1) NADH[0] + (1) H+[0] + (1) Acetaldehyde[0]	ethanol degradation I;mixed acid fermentation;heterolactic fermentation;acetylene degradation (anaerobic);ethanolamine utilization;L-tryptophan degradation V (side chain pathway);L-tyrosine degradation III;L-valine degradation II;L-leucine degradation III;L-isoleucine degradation II;L-phenylalanine degradation III;L-methionine degradation III;pyruvate fermentation to ethanol I;pyruvate fermentati…	|ETOH-ACETYLCOA-ANA-PWY|;|FERMENTATION-PWY|;|P122-PWY|;|P161-PWY|;|PWY0-1477|;|PWY-3162|;|PWY3O-4108|;|PWY-5057|;|PWY-5076|;|PWY-5078|;|PWY-5079|;|PWY-5082|;|PWY-5480|;|PWY-5486|;|PWY-5751|;|PWY-6313|;|PWY-6333|;|PWY-6342|;|PWY-6587|;|PWY66-21|;|PWY66-389|;|PWY-6802|;|PWY-6871|;|PWY-7013|;|PWY-7111|;|PWY-7396|
rxn00544	NA	flux	0.0238664	0.100857	416.08	0.236635	0.813056	0.916498	NA	R00755	(1) TPP[0] + (1) Acetaldehyde[0] <=> (1) 2-Hydroxyethyl-ThPP[0]	pyruvate fermentation to acetoin III;L-methionine degradation III;pyruvate fermentation to ethanol II;pyruvate fermentation to acetate VIII;acetaldehyde biosynthesis II;long chain fatty acid ester synthesis (engineered);butanol and isobutanol biosynthesis (engineered)	|PWY3O-440|;|PWY-5082|;|PWY-5486|;|PWY-5768|;|PWY-6330|;|PWY-6873|;|PWY-7396|
rxn00545	NA	flux	0.0259526	0.128621	447.479	0.201775	0.840184	0.935396	NA	ATP:D-fructose-6-phosphate 1-phosphotransferase	(1) ATP[0] + (1) D-fructose-6-phosphate[0] => (1) ADP[0] + (1) H+[0] + (1) D-fructose-1,6-bisphosphate[0]	glycolysis III (from glucose);glycolysis I (from glucose 6-phosphate);glycolysis IV;formaldehyde assimilation II (assimilatory RuMP Cycle);glycolysis II (from fructose 6-phosphate);1,3-propanediol biosynthesis (engineered)	|ANAGLYCOLYSIS-PWY|;|GLYCOLYSIS|;|PWY-1042|;|PWY-1861|;|PWY-5484|;|PWY-7385|
rxn00547	NA	flux	0.0504077	0.131473	425.972	0.383408	0.701608	0.868995	NA	ATP:D-fructose 6-phosphotransferase	(1) ATP[0] + (1) D-Fructose[0] => (1) ADP[0] + (1) H+[0] + (1) D-fructose-6-phosphate[0]	heterolactic fermentation;sucrose degradation II (sucrose synthase);D-sorbitol degradation I;sucrose degradation IV (sucrose phosphorylase);sucrose degradation III (sucrose invertase);mannitol cycle;sucrose degradation VII (sucrose 3-dehydrogenase);sucrose degradation I (sucrose phosphotransferase)	|P122-PWY|;|PWY-3801|;|PWY-4101|;|PWY-5384|;|PWY-621|;|PWY-6531|;|SUCROSEUTIL2-PWY|;|SUCUTIL-PWY|
rxn00548	NA	flux	-0.493124	0.125194	429.512	-3.93887	9.55121e-05	0.00462915	NA	D-fructose-6-phosphate D-erythrose-4-phosphate-lyase (adding phosphate; acetyl-phosphate-forming)	(1) Phosphate[0] + (1) D-fructose-6-phosphate[0] => (1) H2O[0] + (1) Acetylphosphate[0] + (1) D-Erythrose4-phosphate[0]	Bifidobacterium shunt;Bifidobacterium shunt II	|P124-PWY|;BIFIDOSHUNT2
rxn00552	NA	flux	0.002551	0.115833	428.144	0.0220231	0.98244	0.990615	NA	D-glucosamine-6-phosphate aminohydrolase (ketol isomerizing)	(1) H2O[0] + (1) D-Glucosamine phosphate[0] => (1) NH3[0] + (1) D-fructose-6-phosphate[0]	N-acetylglucosamine degradation I;UDP-N-acetyl-D-galactosamine biosynthesis II;chitin degradation I (archaea);chitin derivatives degradation	|GLUAMCAT-PWY|;|PWY-5514|;|PWY-6855|;|PWY-6906|
rxn00554	NA	flux	0.0130213	0.108232	421.066	0.120309	0.904295	0.957021	NA	CTP:D-fructose-6-phosphate 1-phosphotransferase	(1) CTP[0] + (1) D-fructose-6-phosphate[0] => (1) H+[0] + (1) CDP[0] + (1) D-fructose-1,6-bisphosphate[0]	glycolysis III (from glucose);glycolysis I (from glucose 6-phosphate);glycolysis IV;formaldehyde assimilation II (assimilatory RuMP Cycle);glycolysis II (from fructose 6-phosphate);1,3-propanediol biosynthesis (engineered)	|ANAGLYCOLYSIS-PWY|;|GLYCOLYSIS|;|PWY-1042|;|PWY-1861|;|PWY-5484|;|PWY-7385|
rxn00555	NA	flux	0.100746	0.112195	427.544	0.897947	0.369719	0.692747	NA	L-glutamine:D-fructose-6-phosphate isomerase (deaminating)	(1) L-Glutamine[0] + (1) D-fructose-6-phosphate[0] <=> (1) L-Glutamate[0] + (1) D-Glucosamine phosphate[0]	CMP-legionaminate biosynthesis I;UDP-N-acetyl-D-galactosamine biosynthesis III;UDP-N-acetyl-D-glucosamine biosynthesis II;UDP-N-acetyl-D-glucosamine biosynthesis I	|PWY-6749|;|PWY-8013|;|UDPNACETYLGALSYN-PWY|;|UDPNAGSYN-PWY|
rxn00556	NA	flux	0.0887316	0.108641	418.088	0.816739	0.414543	0.727594	NA	UTP:D-fructose-6-phosphate 1-phosphotransferase	(1) UTP[0] + (1) D-fructose-6-phosphate[0] => (1) UDP[0] + (1) H+[0] + (1) D-fructose-1,6-bisphosphate[0]	glycolysis III (from glucose);glycolysis I (from glucose 6-phosphate);glycolysis IV;formaldehyde assimilation II (assimilatory RuMP Cycle);glycolysis II (from fructose 6-phosphate);1,3-propanediol biosynthesis (engineered)	|ANAGLYCOLYSIS-PWY|;|GLYCOLYSIS|;|PWY-1042|;|PWY-1861|;|PWY-5484|;|PWY-7385|
rxn00557	NA	flux	-0.293057	0.111237	423.704	-2.63452	0.00873425	0.0992156	NA	ITP:D-fructose-6-phosphate 1-phosphotransferase	(1) ITP[0] + (1) D-fructose-6-phosphate[0] => (1) H+[0] + (1) IDP[0] + (1) D-fructose-1,6-bisphosphate[0]	glycolysis III (from glucose);glycolysis I (from glucose 6-phosphate);glycolysis IV;formaldehyde assimilation II (assimilatory RuMP Cycle);glycolysis II (from fructose 6-phosphate);1,3-propanediol biosynthesis (engineered)	|ANAGLYCOLYSIS-PWY|;|GLYCOLYSIS|;|PWY-1042|;|PWY-1861|;|PWY-5484|;|PWY-7385|
rxn00558	NA	flux	-0.0267915	0.144751	455.04	-0.185086	0.853244	0.938799	NA	D-glucose-6-phosphate aldose-ketose-isomerase	(1) D-glucose-6-phosphate[0] <=> (1) D-fructose-6-phosphate[0]	glycolysis III (from glucose);gluconeogenesis I;glycolysis I (from glucose 6-phosphate);heterolactic fermentation;Bifidobacterium shunt;glycolysis V (Pyrococcus);sucrose degradation II (sucrose synthase);D-sorbitol biosynthesis I;sucrose degradation IV (sucrose phosphorylase);UDP-N-acetyl-D-galactosamine biosynthesis II;GDP-mannose biosynthesis;sucrose degradation III (sucrose invertase);starch b…	|ANAGLYCOLYSIS-PWY|;|GLUCONEO-PWY|;|GLYCOLYSIS|;|P122-PWY|;|P124-PWY|;|P341-PWY|;|PWY-3801|;|PWY-5054|;|PWY-5384|;|PWY-5514|;|PWY-5659|;|PWY-621|;|PWY-622|;|PWY66-399|;|PWY-6992|;|PWY-7238|;|PWY-7347|;|PWY-7385|;|PWY-8013|;|RUMP-PWY|;|UDPNACETYLGALSYN-PWY|;|UDPNAGSYN-PWY|;BIFIDOSHUNT2
rxn00575	NA	flux	-0.0391102	0.120127	431.467	-0.325575	0.744904	0.890699	NA	sucrose glucohydrolase	(1) H2O[0] + (1) Sucrose[0] => (1) D-Glucose[0] + (1) D-Fructose[0]	glycogen degradation I;sucrose degradation III (sucrose invertase);sucrose degradation V (sucrose &alpha;-glucosidase);starch degradation I	|GLYCOCAT-PWY|;|PWY-621|;|PWY66-373|;|PWY-842|
rxn00577	NA	flux	0.45007	0.12189	440.414	3.69244	0.000249998	0.00865471	NA	sucrose:phosphate alpha-D-glucosyltransferase	(1) Phosphate[0] + (1) Sucrose[0] => (1) D-Fructose[0] + (1) Glucose-1-phosphate[0]	sucrose degradation IV (sucrose phosphorylase)	|PWY-5384|
rxn00579	NA	flux	0.0264488	0.140512	442.143	0.188232	0.850781	0.938799	NA	UDP-glucose:D-fructose 2-alpha-D-glucosyltransferase	(1) UDP-glucose[0] + (1) D-Fructose[0] <=> (1) UDP[0] + (1) Sucrose[0]	sucrose degradation II (sucrose synthase)	|PWY-3801|
rxn00599	NA	flux	-0.08403	0.138754	443.837	-0.605604	0.545087	0.79952	NA	succinyl-CoA:glycine C-succinyltransferase (decarboxylating)	(1) Glycine[0] + (1) H+[0] + (1) Succinyl-CoA[0] => (1) CoA[0] + (1) CO2[0] + (1) 5-Aminolevulinate[0]	tetrapyrrole biosynthesis II (from glycine);2-amino-3-hydroxycyclopent-2-enone biosynthesis	|PWY-5189|;|PWY-7536|
rxn00605	NA	flux	-0.105878	0.105492	422.821	-1.00365	0.316119	0.641952	NA	UDP-glucose:D-glucose-6-phosphate 1-alpha-D-glucosyltransferase	(1) UDP-glucose[0] + (1) D-glucose-6-phosphate[0] <=> (1) UDP[0] + (1) Trehalose 6-phosphate[0]	trehalose biosynthesis I	|TRESYN-PWY|
rxn00606	NA	flux	0.269098	0.111344	423.473	2.41682	0.0160785	0.143287	NA	alpha,alpha-Trehalose-6-phosphate phosphoglucohydrolase	(1) H2O[0] + (1) Trehalose 6-phosphate[0] => (1) D-Glucose[0] + (1) D-glucose-6-phosphate[0]	trehalose degradation I (low osmolarity)	|TREDEGLOW-PWY|
rxn00611	NA	flux	-0.192796	0.127556	451.604	-1.51146	0.13137	0.422584	NA	sn-Glycerol-3-phosphate:NAD+ 2-oxidoreductase	(1) NAD[0] + (1) Glycerol-3-phosphate[0] <=> (1) NADH[0] + (1) H+[0] + (1) Glycerone-phosphate[0]	CDP-diacylglycerol biosynthesis II;CDP-diacylglycerol biosynthesis I;CDP-diacylglycerol biosynthesis III;glycerol-3-phosphate shuttle;1,3-propanediol biosynthesis (engineered);phosphatidate biosynthesis (yeast);glucosylglycerol biosynthesis	|PWY0-1319|;|PWY-5667|;|PWY-5981|;|PWY-6118|;|PWY-7385|;|PWY-7411|;|PWY-7902|
rxn00612	NA	flux	-0.252139	0.129035	429.207	-1.95403	0.0513466	0.282117	NA	sn-Glycerol-3-phosphate:NADP+ 2-oxidoreductase	(1) NADP[0] + (1) Glycerol-3-phosphate[0] <=> (1) NADPH[0] + (1) H+[0] + (1) Glycerone-phosphate[0]	CDP-diacylglycerol biosynthesis II;CDP-diacylglycerol biosynthesis I;CDP-diacylglycerol biosynthesis III;glucosylglycerol biosynthesis	|PWY0-1319|;|PWY-5667|;|PWY-5981|;|PWY-7902|
rxn00615	NA	flux	-0.113708	0.270732	428.26	-0.420002	0.674695	0.852652	NA	ATP:glycerol 3-phosphotransferase	(1) ATP[0] + (1) Glycerol[0] => (1) ADP[0] + (1) H+[0] + (1) Glycerol-3-phosphate[0]	glycerol degradation I	|PWY-4261|
rxn00617	NA	flux	0.105413	0.114858	438.858	0.917768	0.359245	0.681897	NA	sn-Glycerol-3-phosphate:D-glucose 6-phosphotransferase	(1) D-Glucose[0] + (1) Glycerol-3-phosphate[0] <=> (1) D-glucose-6-phosphate[0] + (1) Glycerol[0]	NA	NA
rxn00623	NA	flux	-0.256148	0.13233	438.056	-1.93567	0.0535518	0.282117	NA	hydrogen-sulfide:NADP+ oxidoreductase	(3) H2O[0] + (3) NADP[0] + (1) H2S[0] <= (3) NADPH[0] + (3) H+[0] + (1) Sulfite[0]	assimilatory sulfate reduction III;thiosulfate oxidation I (to tetrathionate);sulfate reduction I (assimilatory)	|PWY-6683|;|THIOSULFOX-PWY|;SO4ASSIM-PWY2
rxn00634	NA	flux	0.016112	0.126394	433.836	0.127474	0.898624	0.955185	NA	D-Glucitol:NAD+ 2-oxidoreductase	(1) NAD[0] + (1) Sorbitol[0] <=> (1) NADH[0] + (1) H+[0] + (1) D-Fructose[0]	D-sorbitol degradation I	|PWY-4101|
rxn00649	NA	flux	-0.005346	0.129085	443.338	-0.0414145	0.966984	0.983213	NA	O3-acetyl-L-serine:hydrogen-sulfide 2-amino-2-carboxyethyltransferase	(1) H2S[0] + (1) O-Acetyl-L-serine[0] <=> (1) Acetate[0] + (1) L-Cysteine[0]	L-cysteine biosynthesis I;seleno-amino acid biosynthesis (plants);L-cysteine biosynthesis VIII (Thermococcus kodakarensis);L-cysteine biosynthesis IX (Trichomonas vaginalis)	|CYSTSYN-PWY|;|PWY-6936|;|PWY-8009|;|PWY-8010|
rxn00656	NA	flux	0.0954946	0.137616	440.755	0.693919	0.488099	0.763113	NA	L-Alanine:3-oxopropanoate aminotransferase	(1) L-Alanine[0] + (1) 3-Oxopropanoate[0] <=> (1) Pyruvate[0] + (1) beta-Alanine[0]	&beta;-alanine degradation II;&beta;-alanine biosynthesis II	|PWY-1781|;|PWY-3941|
rxn00657	NA	flux	0.0736194	0.127301	441.681	0.578312	0.563348	0.79952	NA	beta-alanine:2-oxoglutarate aminotransferase	(1) 2-Oxoglutarate[0] + (1) beta-Alanine[0] <=> (1) L-Glutamate[0] + (1) 3-Oxopropanoate[0]	nicotine degradation I (pyridine pathway);L-glutamate degradation IV;4-aminobutanoate degradation V;4-aminobutanoate degradation I;4-aminobutanoate degradation III;4-aminobutanoate degradation II	|P181-PWY|;|PWY-4321|;|PWY-5022|;|PWY-6535|;|PWY-6536|;|PWY-6537|
rxn00669	NA	flux	-0.195572	0.132501	431.259	-1.476	0.140674	0.431519	NA	Propanoate:CoA ligase (ADP-forming)	(1) ATP[0] + (1) CoA[0] + (1) Propionate[0] <=> (1) ADP[0] + (1) Phosphate[0] + (1) Propionyl-CoA[0]	acetate and ATP formation from acetyl-CoA II	|PWY-5535|
rxn00676	NA	flux	0.247205	0.107189	420.693	2.30626	0.0215813	0.180337	NA	acetyl-CoA:propanoyl-CoA 2-C-acetyltransferase	(1) Acetyl-CoA[0] + (1) Propionyl-CoA[0] <=> (1) CoA[0] + (1) 2-Methylacetoacetyl-CoA[0]	fatty acid &beta;-oxidation I (generic);L-isoleucine degradation I;oleate &beta;-oxidation;propanoate fermentation to 2-methylbutanoate;fatty acid &beta;-oxidation II (plant peroxisome);4-ethylphenol degradation (anaerobic);4-hydroxybenzoate biosynthesis III (plants);fatty acid &beta;-oxidation VI (mammalian peroxisome);androstenedione degradation I (aerobic);cholesterol degradation to androstene…	|FAO-PWY|;|ILEUDEG-PWY|;|PWY0-1337|;|PWY-5109|;|PWY-5136|;|PWY-6080|;|PWY-6435|;|PWY66-391|;|PWY-6944|;|PWY-6945|;|PWY-6946|;|PWY-6948|;|PWY-7094|;|PWY-7288|;|PWY-7337|;|PWY-7338|;|PWY-7339|;|PWY-7340|;|PWY-735|;|PWY-7606|;|PWY-7654|;|PWY-7726|;|PWY-7948|;|PWY-8152|;|PWY-8179|;|PWY-8181|;|PWY-8182|
rxn00677	NA	flux	0.344159	0.10629	423.206	3.23794	0.00129875	0.0308314	NA	Acetyl-CoA:propanoate CoA-transferase	(1) Acetyl-CoA[0] + (1) Propionate[0] <=> (1) Acetate[0] + (1) Propionyl-CoA[0]	propanoate fermentation to 2-methylbutanoate;pyruvate fermentation to propanoate II (acrylate pathway);1,2-propanediol biosynthesis from lactate (engineered);L-alanine degradation VI (reductive Stickland reaction)	|PWY-5109|;|PWY-5494|;|PWY-7541|;|PWY-8188|
rxn00684	NA	flux	-0.112913	0.104116	418.935	-1.08448	0.278774	0.608614	NA	5,6,7,8-tetrahydrofolate:NAD+ oxidoreductase	(1) NAD[0] + (1) Tetrahydrofolate[0] <=> (1) NADH[0] + (1) H+[0] + (1) Dihydrofolate[0]	folate transformations III (E. coli);folate transformations II (plants);tetrahydrofolate biosynthesis;dTMP de novo biosynthesis (mitochondrial);Folate biosynthesis from GTP and 4-aminobenzoate via dihydropterin-3-triphosphate	|1CMET2-PWY|;|PWY-3841|;|PWY-6614|;|PWY66-385|;FOLATE-SYN-GS1
rxn00686	NA	flux	-0.118732	0.10363	418.7	-1.14574	0.252559	0.572947	NA	5,6,7,8-tetrahydrofolate:NADP+ oxidoreductase	(1) NADP[0] + (1) Tetrahydrofolate[0] <=> (1) NADPH[0] + (1) H+[0] + (1) Dihydrofolate[0]	folate transformations III (E. coli);folate transformations II (plants);tetrahydrofolate biosynthesis;dTMP de novo biosynthesis (mitochondrial);Folate biosynthesis from GTP and 4-aminobenzoate via dihydropterin-3-triphosphate	|1CMET2-PWY|;|PWY-3841|;|PWY-6614|;|PWY66-385|;FOLATE-SYN-GS1
rxn00690	NA	flux	-0.204517	0.143309	437.099	-1.42711	0.154262	0.44769	NA	Formate:tetrahydrofolate ligase (ADP-forming)	(1) ATP[0] + (1) Formate[0] + (1) Tetrahydrofolate[0] <=> (1) ADP[0] + (1) Phosphate[0] + (1) 10-Formyltetrahydrofolate[0]	reductive acetyl coenzyme A pathway I (homoacetogenic bacteria);formate assimilation into 5,10-methylenetetrahydrofolate;folate polyglutamylation;folate transformations I;folate transformations II (plants);Ljungdahl-Wood pathway (gapseq)	|CODH-PWY|;|PWY-1722|;|PWY-2161|;|PWY-2201|;|PWY-3841|;LWP-GS
rxn00692	NA	flux	-0.206453	0.134692	433.728	-1.53278	0.126059	0.412815	NA	5,10-Methylenetetrahydrofolate:glycine hydroxymethyltransferase	(1) H2O[0] + (1) Glycine[0] + (1) 5-10-Methylenetetrahydrofolate[0] <=> (1) L-Serine[0] + (1) Tetrahydrofolate[0]	folate transformations III (E. coli);glycine biosynthesis I;formaldehyde assimilation I (serine pathway);photorespiration;folate polyglutamylation;folate transformations I;glycine betaine degradation II (mammalian);glycine betaine degradation I;folate transformations II (plants);purine nucleobases degradation II (anaerobic);dTMP de novo biosynthesis (mitochondrial)	|1CMET2-PWY|;|GLYSYN-PWY|;|PWY-1622|;|PWY-181|;|PWY-2161|;|PWY-2201|;|PWY-3661-1|;|PWY-3661|;|PWY-3841|;|PWY-5497|;|PWY66-385|
rxn00695	NA	flux	-0.648058	0.140173	430.697	-4.62327	5.00056e-06	0.000727081	NA	ATP:alpha-D-glucose-1-phosphate adenylyltransferase	(1) ATP[0] + (1) Glucose-1-phosphate[0] <=> (1) PPi[0] + (1) ADPglucose[0]	glycogen biosynthesis I (from ADP-D-Glucose);starch biosynthesis;glucosylglycerol biosynthesis	|GLYCOGENSYNTH-PWY|;|PWY-622|;|PWY-7902|
rxn00701	NA	flux	0.11415	0.126714	436.65	0.900846	0.368167	0.69162	NA	UDP-glucose:alpha-D-galactose-1-phosphate uridylyltransferase	(1) UDP-glucose[0] + (1) D-Galactose 1-phosphate[0] <=> (1) UDP-galactose[0] + (1) Glucose-1-phosphate[0]	D-galactose degradation I (Leloir pathway);stachyose degradation	|PWY-6317|;|PWY-6527|
rxn00704	NA	flux	-0.216876	0.126308	431.652	-1.71704	0.0866899	0.34888	NA	alpha-D-Glucose 1-phosphate 1,6-phosphomutase	(1) Glucose-1-phosphate[0] <=> (1) D-glucose-6-phosphate[0]	glucose and glucose-1-phosphate degradation;glycogen degradation I;glycogen biosynthesis I (from ADP-D-Glucose);trehalose degradation V;sucrose degradation II (sucrose synthase);sucrose degradation IV (sucrose phosphorylase);GDP-&alpha;-D-glucose biosynthesis;streptomycin biosynthesis;glycogen degradation II;starch biosynthesis;D-galactose degradation I (Leloir pathway);starch degradation III;sta…	|GLUCOSE1PMETAB-PWY|;|GLYCOCAT-PWY|;|GLYCOGENSYNTH-PWY|;|PWY-2723|;|PWY-3801|;|PWY-5384|;|PWY-5661|;|PWY-5940|;|PWY-5941|;|PWY-622|;|PWY-6317|;|PWY-6731|;|PWY-6737|;|PWY-7238|;|PWY-7343|;|PWY-7900|;|PWY-7902|;|PWY-8139|
rxn00707	NA	flux	0.0389261	0.102753	420.516	0.378833	0.705003	0.87014	NA	ITP:cytidine 5'-phosphotransferase	(1) ITP[0] + (1) Cytidine[0] => (1) CMP[0] + (1) H+[0] + (1) IDP[0]	pyrimidine ribonucleosides salvage I	|PWY-7193|
rxn00708	NA	flux	0.140505	0.108383	421.084	1.29638	0.195556	0.507568	NA	Uridine 5'-monophosphate phosphohydrolase	(1) H2O[0] + (1) UMP[0] <=> (1) Phosphate[0] + (1) Uridine[0]	NAD salvage pathway III (to nicotinamide riboside);NAD salvage (plants);inosine 5'-phosphate degradation;adenosine nucleotides degradation I;guanosine nucleotides degradation II;guanosine nucleotides degradation I;guanosine nucleotides degradation III;UTP and CTP dephosphorylation I;tunicamycin biosynthesis;adenosine nucleotides degradation II	|NAD-BIOSYNTHESIS-II|;|PWY-5381|;|PWY-5695|;|PWY-6596|;|PWY-6606|;|PWY-6607|;|PWY-6608|;|PWY-7185|;|PWY-7821|;|SALVADEHYPOX-PWY|
rxn00709	NA	flux	0.0821554	0.107765	426.002	0.762354	0.446271	0.751195	NA	ATP:uridine 5'-phosphotransferase	(1) ATP[0] + (1) Uridine[0] => (1) ADP[0] + (1) H+[0] + (1) UMP[0]	pyrimidine ribonucleosides salvage I	|PWY-7193|
rxn00710	NA	flux	0.145403	0.118922	424.331	1.22268	0.22213	0.534729	NA	orotidine-5'-phosphate carboxy-lyase (UMP-forming)	(1) H+[0] + (1) Orotidylic acid[0] => (1) CO2[0] + (1) UMP[0]	UMP biosynthesis I;UMP biosynthesis II;UMP biosynthesis III	|PWY-5686|;|PWY-7790|;|PWY-7791|
rxn00711	NA	flux	-0.0784725	0.124087	448.226	-0.632397	0.52745	0.793397	NA	UMP:diphosphate phospho-alpha-D-ribosyltransferase	(1) PPi[0] + (1) H+[0] + (1) UMP[0] <= (1) Uracil[0] + (1) PRPP[0]	pyrimidine nucleobases salvage I	|PWY-7183|
rxn00712	NA	flux	0.141689	0.139208	419.386	1.01783	0.309347	0.635297	NA	UTP:uridine 5'-phosphotransferase	(1) UTP[0] + (1) Uridine[0] => (1) UDP[0] + (1) H+[0] + (1) UMP[0]	pyrimidine ribonucleosides salvage I	|PWY-7193|
rxn00713	NA	flux	0.05038	0.104184	419.329	0.483567	0.628946	0.828888	NA	GTP:uridine 5'-phosphotransferase	(1) GTP[0] + (1) Uridine[0] => (1) GDP[0] + (1) H+[0] + (1) UMP[0]	pyrimidine ribonucleosides salvage I	|PWY-7193|
rxn00737	NA	flux	-0.120537	0.137213	435.298	-0.878462	0.380177	0.694445	NA	L-threonine ammonia-lyase (2-oxobutanoate-forming)	(1) L-Threonine[0] => (1) NH3[0] + (1) 2-Oxobutyrate[0]	L-isoleucine biosynthesis I (from threonine);L-threonine degradation I;hypoglycin biosynthesis;L-threonine degradation V	|ILEUSYN-PWY|;|PWY-5437|;|PWY-5826|;|PWY66-428|
rxn00742	NA	flux	-0.0668132	0.116826	428.287	-0.571905	0.567686	0.79952	NA	L-cystathionine cysteine-lyase (deaminating; 2-oxobutanoate-forming)	(1) H2O[0] + (1) Cystathionine[0] => (1) NH3[0] + (1) L-Cysteine[0] + (1) 2-Oxobutyrate[0]	L-cysteine biosynthesis III (from L-homocysteine);homocysteine and cysteine interconversion	|HOMOCYSDEGR-PWY|;|PWY-801|
rxn00762	NA	flux	0.0772935	0.10736	419.448	0.719945	0.47196	0.758673	NA	glycerol:NAD+ 2-oxidoreductase	(1) NAD[0] + (1) Glycerol[0] <=> (1) NADH[0] + (1) H+[0] + (1) Glycerone[0]	glycerol degradation V;glycerol degradation II	|GLYCEROLMETAB-PWY|;|PWY-6131|
rxn00763	NA	flux	-0.106783	0.114218	434.933	-0.934899	0.350359	0.677423	NA	Glycerol:NAD+ oxidoreductase	(1) NAD[0] + (1) Glycerol[0] <=> (1) NADH[0] + (1) H+[0] + (1) D-Glyceraldehyde[0]	ethanol degradation I;mixed acid fermentation;heterolactic fermentation;acetylene degradation (anaerobic);ethanolamine utilization;L-tryptophan degradation V (side chain pathway);L-tyrosine degradation III;L-valine degradation II;L-leucine degradation III;L-isoleucine degradation II;L-phenylalanine degradation III;L-methionine degradation III;pyruvate fermentation to ethanol I;pyruvate fermentati…	|ETOH-ACETYLCOA-ANA-PWY|;|FERMENTATION-PWY|;|P122-PWY|;|P161-PWY|;|PWY0-1477|;|PWY-3162|;|PWY3O-4108|;|PWY-5057|;|PWY-5076|;|PWY-5078|;|PWY-5079|;|PWY-5082|;|PWY-5480|;|PWY-5486|;|PWY-5515|;|PWY-5751|;|PWY-6313|;|PWY-6333|;|PWY-6342|;|PWY-6587|;|PWY66-21|;|PWY66-389|;|PWY-6693|;|PWY-6802|;|PWY-6871|;|PWY-7013|;|PWY-7111|;|PWY-7396|
rxn00765	NA	flux	0.0164685	0.10323	418.578	0.159533	0.873326	0.947832	NA	Glycerol:NADP+ oxidoreductase	(1) NADP[0] + (1) Glycerol[0] <=> (1) NADPH[0] + (1) H+[0] + (1) D-Glyceraldehyde[0]	traumatin and (Z)-3-hexen-1-yl acetate biosynthesis;L-arabinose degradation II;L-tryptophan degradation X (mammalian, via tryptamine);pyruvate fermentation to butanol I;D-galactose degradation IV;detoxification of reactive carbonyls in chloroplasts;D-xylose degradation to ethylene glycol (engineered)	|PWY-5410|;|PWY-5515|;|PWY-6307|;|PWY-6583|;|PWY-6693|;|PWY-6786|;|PWY-7178|
rxn00770	NA	flux	-0.0882125	0.118067	426.583	-0.747138	0.455392	0.751195	NA	ATP:D-ribose-5-phosphate diphosphotransferase	(1) ATP[0] + (1) ribose-5-phosphate[0] => (1) AMP[0] + (1) H+[0] + (1) PRPP[0]	PRPP biosynthesis	|PWY0-662|
rxn00772	NA	flux	-0.0630293	0.0987714	414.942	-0.638134	0.523739	0.793246	NA	ATP:D-ribose 5-phosphotransferase	(1) ATP[0] + (1) D-Ribose[0] => (1) ADP[0] + (1) H+[0] + (1) ribose-5-phosphate[0]	ribose phosphorylation	|RIBOKIN-PWY|
rxn00774	NA	flux	-0.120511	0.12005	422.612	-1.00383	0.316033	0.641952	NA	Ribose-5-phosphate:ammonia ligase (ADP-forming)	(1) ATP[0] + (1) NH3[0] + (1) ribose-5-phosphate[0] => (1) ADP[0] + (1) Phosphate[0] + (1) H+[0] + (1) 5-Phosphoribosylamine[0]	NA	NA
rxn00777	NA	flux	0.230186	0.106156	423.637	2.16837	0.0306864	0.214732	NA	D-ribose-5-phosphate aldose-ketose-isomerase	(1) ribose-5-phosphate[0] <=> (1) D-Ribulose5-phosphate[0]	Calvin-Benson-Bassham cycle;pentose phosphate pathway (non-oxidative branch) I;Bifidobacterium shunt;formaldehyde assimilation III (dihydroxyacetone cycle);formaldehyde assimilation II (assimilatory RuMP Cycle);Rubisco shunt;pentose phosphate pathway (non-oxidative branch) II;Bifidobacterium shunt II	|CALVIN-PWY|;|NONOXIPENT-PWY|;|P124-PWY|;|P185-PWY|;|PWY-1861|;|PWY-5723|;|PWY-8178|;BIFIDOSHUNT2
rxn00778	NA	flux	-0.0648132	0.109699	421.978	-0.590827	0.554952	0.79952	NA	D-Ribose 1,5-phosphomutase	(1) Ribose 1-phosphate[0] <=> (1) ribose-5-phosphate[0]	glucose and glucose-1-phosphate degradation;glycogen degradation I;glycogen biosynthesis I (from ADP-D-Glucose);purine ribonucleosides degradation;trehalose degradation V;sucrose degradation II (sucrose synthase);sucrose degradation IV (sucrose phosphorylase);GDP-&alpha;-D-glucose biosynthesis;streptomycin biosynthesis;glycogen degradation II;starch biosynthesis;D-galactose degradation I (Leloir …	|GLUCOSE1PMETAB-PWY|;|GLYCOCAT-PWY|;|GLYCOGENSYNTH-PWY|;|PWY0-1296|;|PWY-2723|;|PWY-3801|;|PWY-5384|;|PWY-5661|;|PWY-5940|;|PWY-5941|;|PWY-622|;|PWY-6317|;|PWY-6731|;|PWY-6737|;|PWY-7180|;|PWY-7238|;|PWY-7343|;|PWY-7900|;|PWY-7902|;|PWY-8139|
rxn00783	NA	flux	0.181036	0.117637	426.052	1.53894	0.124562	0.412815	NA	2-dehydro-3-deoxy-D-galactonate-6-phosphate D-glyceraldehyde-3-phosphate-lyase (pyruvate-forming)	(1) 2-Dehydro-3-deoxy-D-galactonate 6-phosphate[0] <=> (1) Pyruvate[0] + (1) Glyceraldehyde3-phosphate[0]	Entner-Doudoroff shunt;D-galactonate degradation;D-galacturonate degradation I;Entner-Doudoroff pathway III (semi-phosphorylative);4-deoxy-L-threo-hex-4-enopyranuronate degradation;L-glucose degradation;D-fructuronate degradation;D-glucosaminate degradation;3,6-anhydro-&alpha;-L-galactopyranose degradation	|ENTNER-DOUDOROFF-PWY|;|GALACTCAT-PWY|;|GALACTUROCAT-PWY|;|PWY-2221|;|PWY-6507|;|PWY-7130|;|PWY-7242|;|PWY-7310|;|PWY-7562|
rxn00784	NA	flux	0.130383	0.114256	430.069	1.14115	0.254443	0.572947	NA	2-deoxy-D-ribose-5-phosphate acetaldehyde-lyase (D-glyceraldehyde-3-phosphate-forming)	(1) deoxyribose-5-phosphate[0] <=> (1) Acetaldehyde[0] + (1) Glyceraldehyde3-phosphate[0]	2-deoxy-&alpha;-D-ribose 1-phosphate degradation;2-deoxy-D-ribose degradation I	|PWY-7180|;|PWY-8060|
rxn00785	NA	flux	0.171892	0.109035	427.058	1.57648	0.115656	0.398492	NA	D-Fructose 6-phosphate:D-glyceraldehyde-3-phosphate glycolaldehyde transferase	(1) D-fructose-6-phosphate[0] + (1) Glyceraldehyde3-phosphate[0] <=> (1) D-Xylulose5-phosphate[0] + (1) D-Erythrose4-phosphate[0]	Calvin-Benson-Bassham cycle;pentose phosphate pathway (non-oxidative branch) I;Bifidobacterium shunt;formaldehyde assimilation III (dihydroxyacetone cycle);pentose phosphate pathway (partial);formaldehyde assimilation II (assimilatory RuMP Cycle);Rubisco shunt;pentose phosphate pathway (non-oxidative branch) II;Bifidobacterium shunt II	|CALVIN-PWY|;|NONOXIPENT-PWY|;|P124-PWY|;|P185-PWY|;|P21-PWY|;|PWY-1861|;|PWY-5723|;|PWY-8178|;BIFIDOSHUNT2
rxn00797	NA	flux	0.0736976	0.118455	430.246	0.622155	0.534169	0.795781	NA	Uridine ribohydrolase	(1) H2O[0] + (1) Uridine[0] <=> (1) Uracil[0] + (1) D-Ribose[0]	NAD salvage (plants);pyrimidine ribonucleosides salvage II;pyrimidine ribonucleosides salvage III	|PWY-5381|;|PWY-6556|;|PWY-7195|
rxn00798	NA	flux	0.436792	0.170459	437.097	2.56244	0.0107279	0.113032	NA	D-ribose aldose-ketose-isomerase	(1) D-Ribose[0] <=> (1) D-Ribulose[0]	NA	NA
rxn00800	NA	flux	-0.0830146	0.139285	440.004	-0.596005	0.551479	0.79952	NA	N6-(1,2-dicarboxyethyl)AMP AMP-lyase (fumarate-forming)	(1) Adenylosuccinate[0] <=> (1) AMP[0] + (1) Fumarate[0]	inosine-5'-phosphate biosynthesis I;inosine-5'-phosphate biosynthesis II;adenosine ribonucleotides de novo biosynthesis;inosine-5'-phosphate biosynthesis III;inosine-5'-phosphate biosynthesis at high carbonate levels	|PWY-6123|;|PWY-6124|;|PWY-7219|;|PWY-7234|;IMPSYN-HIGH-HCO3
rxn00808	NA	flux	-0.0526102	0.119541	428.782	-0.440102	0.660085	0.847847	NA	ATP:D-galactose 1-phosphotransferase	(1) ATP[0] + (1) Galactose[0] => (1) ADP[0] + (1) H+[0] + (1) D-Galactose 1-phosphate[0]	D-galactose detoxification;D-galactose degradation I (Leloir pathway);stachyose degradation	|PWY-3821|;|PWY-6317|;|PWY-6527|
rxn00816	NA	flux	-0.0583182	0.135232	419.583	-0.431245	0.666511	0.852652	NA	Lactose galactohydrolase	(1) H2O[0] + (1) LACT[0] => (1) D-Glucose[0] + (1) Galactose[0]	lactose degradation III;lactose degradation II;xyloglucan degradation II (exoglucanase);Lacto-N-tetraose degradation;Mucus glycans degradation	|BGALACT-PWY|;|LACTOSEUTIL-PWY|;|PWY-6807|;LNT-DEGRADATION;MUC-GLYCAN_DEG
rxn00829	NA	flux	0.170528	0.109355	432.3	1.55939	0.119635	0.404534	NA	ATP:(R)-5-diphosphomevalonate carboxy-lyase (adding ATP; isopentenyl-diphosphate-forming)	(1) ATP[0] + (1) 5-diphosphomevalonate[0] => (1) ADP[0] + (1) Phosphate[0] + (1) CO2[0] + (1) Isopentenyldiphosphate[0]	isoprene biosynthesis II (engineered);mevalonate pathway I (eukaryotes and bacteria)	|PWY-7391|;|PWY-922|
rxn00830	NA	flux	0.00995633	0.144453	443.457	0.0689241	0.945081	0.975132	NA	Isopentenyl-diphosphate delta3-delta2-isomerase	(1) Isopentenyldiphosphate[0] <=> (1) DMAPP[0]	methylerythritol phosphate pathway I;trans, trans-farnesyl diphosphate biosynthesis;mevalonate pathway II (haloarchaea);mono-trans, poly-cis decaprenyl phosphate biosynthesis;all-trans-farnesol biosynthesis;bisabolene biosynthesis (engineered);isoprene biosynthesis II (engineered);mevalonate pathway III (Thermoplasma);methylerythritol phosphate pathway II;mevalonate pathway IV (archaea);mevalonat…	|NONMEVIPP-PWY|;|PWY-5123|;|PWY-6174|;|PWY-6383|;|PWY-6859|;|PWY-7102|;|PWY-7391|;|PWY-7524|;|PWY-7560|;|PWY-8125|;|PWY-922|
rxn00831	NA	flux	0.0197567	0.115408	422.703	0.171189	0.864157	0.941892	NA	Inosine 5'-monophosphate phosphohydrolase	(1) H2O[0] + (1) IMP[0] <=> (1) Phosphate[0] + (1) Inosine[0]	NAD salvage pathway III (to nicotinamide riboside);NAD salvage (plants);inosine 5'-phosphate degradation;adenosine nucleotides degradation I;guanosine nucleotides degradation II;guanosine nucleotides degradation I;guanosine nucleotides degradation III;UTP and CTP dephosphorylation I;tunicamycin biosynthesis;adenosine nucleotides degradation II	|NAD-BIOSYNTHESIS-II|;|PWY-5381|;|PWY-5695|;|PWY-6596|;|PWY-6606|;|PWY-6607|;|PWY-6608|;|PWY-7185|;|PWY-7821|;|SALVADEHYPOX-PWY|
rxn00834	NA	flux	-0.0763904	0.135419	439.093	-0.564104	0.572971	0.79952	NA	IMP:NAD+ oxidoreductase	(1) H2O[0] + (1) NAD[0] + (1) IMP[0] <=> (1) NADH[0] + (1) H+[0] + (1) XMP[0]	inosine 5'-phosphate degradation;adenosine nucleotides degradation I;guanosine ribonucleotides de novo biosynthesis	|PWY-5695|;|PWY-6596|;|PWY-7221|
rxn00839	NA	flux	-0.281562	0.127797	421.187	-2.20319	0.0281217	0.207968	NA	ATP:dADP phosphotransferase	(1) ATP[0] + (1) dADP[0] <=> (1) ADP[0] + (1) dATP[0]	ppGpp metabolism;pyrimidine deoxyribonucleotides de novo biosynthesis III;UTP and CTP de novo biosynthesis;pyrimidine deoxyribonucleotides de novo biosynthesis I;pyrimidine deoxyribonucleotides de novo biosynthesis II;pyrimidine deoxyribonucleotide phosphorylation;pyrimidine deoxyribonucleotides de novo biosynthesis IV;CMP phosphorylation;pyrimidine deoxyribonucleotides biosynthesis from CTP;aden…	|PPGPPMET-PWY|;|PWY-6545|;|PWY-7176|;|PWY-7184|;|PWY-7187|;|PWY-7197|;|PWY-7198|;|PWY-7205|;|PWY-7210|;|PWY-7220|;|PWY-7221|;|PWY-7222|;|PWY-7224|;|PWY-7226|;|PWY-7227|
[truncated: 570 more rows]

## Sheet: DatS3_Statistics_BacArenaWithin
cpd	Coef	rxn	Estimate	Std. Error	df	t value	Pr(>|t|)	padj	name
[truncated: 60 more rows]

## Sheet: DatS4_Statistics_MicrobiomGSWit
# Supplementary Data 4: List of statistical parameters from linear mixed effect models associating flux of metabolites exchanged between bacteria predicted by MicrobiomeGS2 with disease activity score. n = 565, multiple testing adjustments via Benjamini-Hochberg-correction
[truncated: 86 more rows]

[truncated: 13 more sheets: DatS5_Statistics_BacArenaOutflu, DatS6_Statistics_MicrobiomeGSOu, DatS7_StatisticsHost, DatS8_HostMicMetInteractions, DatS9_LMMConstruction, DatS10_StatsMetabolomics, DatS13_OverviewMicrobialIBDMeta, DatS14_Statistics_InterventionF, DatS15_MatjesDiet, DatS16_StrainReadCountMatrix, DatS17_StrainTaxonomicInfo, DatS18_CommunityModelingStats, DatS19_FailingMicModels]
